# Supplementary material for: Development and deployment of a high-density linkage map identified quantitative trait loci for plant height in peanut (Arachis hypogaea L.)
Source: Sci Rep. 2016 Dec 20;6:39478. doi: 10.1038/srep39478 (PMC5171768; doi:10.1038/srep39478)
Supplement: Supplementary Dataset 1 [file srep39478-s2.xls]

## Sheet: Suppl_Data_1
Supplementary Dataset 1. Locus position, Primer sequences and segregation distortion for the markers of the linkage map in this study
Linkage group	Locus	Position	Linkage group (Shirasawa et al. 2012)	Segregation distortion	Parent skewness	Forward primer (5'-3')	Reverse primer (5'-3')	Resource
A01	pPGPseq8E12	0	LG01.1			TCTGTTGAGAACCACCAGCA	GTGCTAGTTGCTTGACGCAC	Ferguson et al. 2004
A01	AHGS1351	3.086	LG01.1			TTTGTTGCGCATGGTATCAC	CGATAATTGCCTAGCAACCAA	Shirasawa et al. 2012
A01	TC23C8	5.302				AGCAGAGTGGAAAACGAAGAAG	GTCAGTTTGTGAATCGGGTTTT	Macedo et al. 2012
A01	Ah3	6.438				TCGGAGAACCAAGCACACATC	TTGCGCTCTTTCTCACACTC	Bravo et al. 2006
A01	AHGS2043	6.679	LG01.1			GGAGTGGCGATAGGAGCATA	CGCTCAGCTTCCAATAGAGG	Shirasawa et al. 2012
A01	AHGA147615	7.146				AAGAATTTTCAAATCATTAAAGTTGTC	CACTATTCAAAAGGCAAACATCT	Zhou et al. 2016
A01	Ah11-2	7.794				AAATAATGGCATACTTGTGAACAATC	TTCCACCCAAGGCAAGACTATG	Bravo et al. 2006
A01	AGGS2585	8.439				GCAACACAAACACCCACTCTTA	AGAGGAGTCTGAAGGAGGCAAA	Huang et al. 2016
A01	AGGS2182	10.271				CTTGCCGTGATTCTTCATTACA	TCCTATGACTTGACCCAGAACC	Huang et al. 2016
A01	AhTE0612	13.004	LG01.1			GCGCCATCACTCACTCACT	CCCCATTCTCAAAAGCAGAA	Shirasawa et al. 2012
A01	AGGS1318	18.956		*	ICG 12625	TGAGAGAGTGGTGTCCTGTTCA	CAATACGCATAGATGCAAACAG	Huang et al. 2016
A01	AGGS0021	26.12				CCTCCCTGCTTGATCCAATA	CTGTAGCGAATGTGTTACATGG	Huang et al. 2016
A01	pPGPseq3B5	30.878				CCTCCCTGCTTGATCCAATA	AACTGTAGCGAATGTGTTACATGG	Ferguson et al. 2004
A01	AHGS1724	36.143	LG01.1			CACCTTCTTGATTGGGTGGT	GGTTAAGTGTGGCAAAGATGAA	Shirasawa et al. 2012
A01	AGGS2257	38.706				CGGCTGTTAGGTAATCAGTTCA	CAACAGGAATAGCTGCACGTAG	Huang et al. 2016
A01	AHGS1443	40.281				AACGCGTTATCTATGGCTGC	TTCTACCAAAAATCCACGGG	Shirasawa et al. 2012
A01	AGGS0188	46.891				TGTGGAACGTCCTGAGAAGATA	AGGACAGCAGCTCGTCTAACAT	Huang et al. 2016
A01	AGGS1005	48.194		*	Zhonghua 10	CCAAGTTGGTATTCTCCAAAGC	GGGTTTGATTTGGGTGATTAGA	Huang et al. 2016
A01	AGGS2258	49.176				GTGATGCACCTGTTGAAGTTTG	TCAACTGCAGTGCCAATTTATC	Huang et al. 2016
A01	AHGA46532	50.626				CGATCCCTGAAGTGATGGTT	CCTCAATGCCCTCTCCAATA	Zhou et al. 2016
A01	AHGS2019	57.497	LG01.1			ACCCACAAAAGGAACACAGG	GAGGAGAACACAGTCATACAGAGAA	Shirasawa et al. 2012
A01	AGGS0352	61.267				CGAAATTCTCGTCTCAATCTCC	CATAGCCACCATAGACACCAAA	Huang et al. 2016
A01	AHGA164444	62.293				TTCTTCTCCTCTACCTGAGACCA	ATAGTAACGGTGACCGGCAA	Zhou et al. 2016
A01	AHGA164439	62.881				TTGTAAACAGGGTTAGAAGTTTTGA	CTTCTTGTTGCGCCACTTTA	Zhou et al. 2016
A01	AHGA284837	63.183				CCGCTAAAAGTTTGTCGCTAA	TTGCACAGGCATTGACTCTC	Zhou et al. 2016
A01	AHGS2535	63.813	LG01.1			CGCTAGTGACGACAAAGCAG	TCATCTTCTCCGATCCTTCG	Shirasawa et al. 2012
A01	AGGS1615	64.331				TGGCTTGTTGATAATGATGCTG	AATGACCATCCGTCATTCAACT	Huang et al. 2016
A01	AGGS0782	64.723				ACTACAGGGTTGCAAATGAGGT	AGAATCTCAGCACTGCCTCTCT	Huang et al. 2016
A01	AGGS0940	64.902				TGCTCTGCTACTCTTCAAACCA	CCCAATGTGTGATCAATTACGA	Huang et al. 2016
A01	AHGS1666	65.167	LG01.1			ATGCTGCAGGATTGATGACA	TTGACAAAAATGACCATCCG	Shirasawa et al. 2012
A01	AGGS0713	65.445				AGAAATTGTGTTTCGGTGTCAG	CGTTCTCTCCTCACTTCTTGCT	Huang et al. 2016
A01	POCR179	65.633				GGAAAAGCCCTTCTCAGCTT	CTGCCTCTCTTTCTCCCCTT	Tang et al. 2012
A01	AHGS1459	65.991	LG01.1			TTACCGTGAGCCCTAACCTG	TCGTCTTTCGGTTCCGATTA	Shirasawa et al. 2012
A01	AHGS0122	66.384	LG01.1			TGAGGATCTTGGATCTTGGC	CGAATCCAGTGCCCACTAAC	Shirasawa et al. 2012
A01	AGGS0060	66.484				GTTGGGCCATCTTAAGAACAAG	TAGTCTAAACGTTCCGGGACCA	Huang et al. 2016
A01	AGGS1604	66.758				CCCTGCTTGAGAAAGAAAGAAA	CTTCCTTCTGCAGCTCCTTCT	Huang et al. 2016
A01	ARS721	66.907				TCAGGGTGGGTTACCAACAT	TAATCCACATTGAACCGACG	Wang et al. 2012
A01	XY26-2	67.19				TCAGTTCCTGCTGTGATTCG	ATTCTTCCTTGCCACCACAC	Tang et al. 2012
A01	AHGS1465	67.392	LG01.1			GGTTGGCGATGAAGAGAGAG	CCTCAATGCCCTCTCCAATA	Shirasawa et al. 2012
A01	AHGA375183	67.561				TGTGCCTATAAATCCACCGA	AGGAATCTCAAGTGGCCAAA	Zhou et al. 2016
A01	ARS731	67.671				TGTCACGATTAAAAAGTTTCGG	TGGTAATTTTGCAGCATTATCTGT	Wang et al. 2012
A01	AHGS1910	67.87	LG01.1			CCCCTTCCCTAAAACGTCAT	TGGCACAACAAGGAGAGATG	Shirasawa et al. 2012
A01	AGGS2030	68.191				TCCTCGAAGAAGTGAAGTAGCC	GACTGGTGAGTAGTGACGGACA	Huang et al. 2016
A01	pPGSseq13A10	68.894				AACTCGCTTGTACCGGCTAA	AGGAATAATAACAATACCAACAGCA	Ferguson et al. 2004
A01	AGGS0634	69.131				AGAGGAACAAGGAGCAAATCAT	TCGATGAGATGAAGATCGTCTG	Huang et al. 2016
A01	ARS729	69.382				GGGATCCATGCCTTGAAAAT	CCAAATCAAAACAAACAAAACA	Wang et al. 2012
A01	HAS0317	69.719				AAAGGGCAGAAGCTGCATTA	TTCCCCCTCTTCCTGTTCTT	Zhang et al. 2012
A01	GA110	69.966				GGAGAACCAGTGACGTGACATA	GGATTAATTCTGATACCATGAAAGG	Budiman et al. 2006
A01	AGGS1516	70.128				AAGGAATGAGAGGGAGGAGAAG	ATGGTGAGGGCAACAACTCTAC	Huang et al. 2016
A01	pPGSseq15E12	70.418				GCAGAACTAAGGTCGGCAAG	TCCGCCCTTTATTTTTGTGT	Ferguson et al. 2004
A01	AGGS2267	70.665				ACCACCATCCCTCTCTCTCTCT	ACAGATGATGGTGACGACAAAT	Huang et al. 2016
A01	AGGS1670	70.91				ATGGTGAGGGCAACAACTCTAC	AAGGAATGAGAGGGAGGAGAAG	Huang et al. 2016
A01	GM1992	71.017				TGATGCTTGGTCAATGTATGAG	TTTCTCTGCTTGCGTCATTTT	Qin et al. 2012
A01	AGGS1951	71.374				ACGGTGAAAGTGGCATAAATTC	GAAGAAGGAGAAGAAGGAGCATC	Huang et al. 2016
A01	pPGPseq3E5	71.554				CGATGAGGACAGAGACACGA	CGCTTGAACCCGACTATTTT	Ferguson et al. 2004
A01	AGGS2317	71.756				CTCCTACTCCCTCCATCTCCTT	AGGAGACACTACTGCTGCACAC	Huang et al. 2016
A01	AHGS2084	72.066				GGAGGGAAGGGAGAGAGAAA	CTCCCCTCCCATCTCTTTGT	Shirasawa et al. 2012
A01	AHGS1294	72.381	LG01.1			CATCCATTCATTCACATGGC	TCCTAACATGGAGTTCATAAACCA	Shirasawa et al. 2012
A01	TC2D6	72.683	LG01.1			AGGGGGAGTCAAAGGAAAGA	TCACGATCCCTTCTCCTTCA	Moretzsohn et al. 2005
A01	AGGS2508	73.084				TCAGGATCACCTTCAACAAGAA	TCGAACCCTTTCTCTCTCTCTC	Huang et al. 2016
A01	AHGS1646	73.473	LG01.1			CAAATGCTTGCTCACCTGAA	ACCGCAACCGAGAGTGTTAG	Shirasawa et al. 2012
A01	AHGS1668	74.004				TCCCTCCATCTCCTTTGATG	TTCTACTCGGATTTGGGGTG	Shirasawa et al. 2012
A01	AGGS1572	74.679				ATAACCCAAACACAACCACTCC	GTGATCGGAGTTTCGGATTAAA	Huang et al. 2016
A01	AHGA367823	75.126				TCACGATCCCTTCTCCTTCA	AGGGGGAGTCAAAGGAAAGA	Zhou et al. 2016
A01	AGGS0927-2	75.897				GGTTTCATAGGTTCCGTGATTC	AAAGGAGAAATGGAAGCCCTAA	Huang et al. 2016
A01	AGGS0878-1	77.472		*	Zhonghua 10	CCGTACCATACCCTATCATTCC	GTTACCAACACGAGGTTCCATT	Huang et al. 2016
A01	EM120	78.719				TTTAGCGACCCTGAAACCCA	TGAAGGCATCTTTGTCGTTG	Liang et al. 2009
A01	AGGS0300	79.461				GCAAAGACGATTAGCTCAGAGA	ATACTCCTCCTTCACCCATCCT	Huang et al. 2016
A01	AGGS2023	85.386		*	Zhonghua 10	AAACGTAGAGCTCGACAAGAGC	CCCAAGACCCAACATAGAAATG	Huang et al. 2016
A02	GNB354	0		*	ICG 12625	AAAGCTGCCACTCAAAAGGA	TCAGACATGTGGTTTCTCGC	Wang et al. 2012
A02	AGGS2511	5.033		*	ICG 12625	AGAGAAGCTGGTTGGGTTGTAA	AGAACATGAGGGACACACACAT	Huang et al. 2016
A02	AhTE0661	10.754		*	ICG 12625	CAAGCCTGTGACTAGAACGGA	GGCGAATGTCCAACTCATTT	Shirasawa et al. 2012
A02	AGGS2388	15.151		*	ICG 12625	CAAATTTGTGGGACTGGTAGGT	CTATCATAGACAAAGGGCAGCA	Huang et al. 2016
A02	AGGS1575	16.844		*	ICG 12625	GAAAGGCAACCCAGAACATAAA	CAAATTTGTGGGACTGGTAGGT	Huang et al. 2016
A02	AhTE0465	23.493		*	ICG 12625	TGCTGGAGATTCGTACATGC	TTCGAGAAAGCCTAAGCAAGA	Shirasawa et al. 2012
A02	AHGA362480	33.794		*	ICG 12625	CACACCGCCATTTCTTCAC	TGCCAGCTAGGGTTAACAGC	Zhou et al. 2016
A02	AGGS0638	35.095				GGTTGGTGGCTTCTATGATTTC	CGTTCTCTCATTCGTTCATTCA	Huang et al. 2016
A02	PM230	37.505				GCATTGCTCAATGATGAATAACA	ATCTTCCACACCGCCATTT	He et al. 2003
A02	AGGS1356	42.161				TTGTTGAATGTCTCCAGAATGG	ATTCACACAACCACCCACATTA	Huang et al. 2016
A02	AHGS1354	44.215	LG02.3			CGTTGGTAAATCCTCCGAAA	AATCGCACTCTTATCAACTCCA	Shirasawa et al. 2012
A02	AHGA140591	45.185				TGCCAAATCTGTCGCTAATG	CATTGCCAACTGTTACTACCCA	Zhou et al. 2016
A02	AGGS1720	46.209				GAAAGATCATACCCGTCAAAGA	TTCCAAATCCTCGGATCTCTAC	Huang et al. 2016
A02	AGGS1635	47.018				GAAGATGTCATGCGCAATAAGT	GTCACGTGGTCTTCATGTGATT	Huang et al. 2016
A02	AGGS0012	47.891				CTTCGGCCAACTAACTATAACTCA	ATCTTCGTTCTAGACCCAATCG	Huang et al. 2016
A02	TC4F12	48.954	LG02.3			TCCAAGTACCTTCTTCTTCTTCTTC	CGTTGAAGTCAATCCAGATCC	Moretzsohn et al. 2005
A02	AHGS1473-2	50.821				CCCTAACCCTAATTCCCATCA	ACCGATCTCCCTTACCGATT	Shirasawa et al. 2012
A02	AHGS1374	50.991	LG02.3			CCAGCAGTCTGGCGTTAAAT	GTAGGTGGGGTTGTTGGAGA	Shirasawa et al. 2012
A02	AGGS2054	51.237				GAGGTTTCTCCAGTCTTAAGTGC	CACACAACACAAACACCTTTCC	Huang et al. 2016
A02	GA166	51.681				TGGTCGCAGATAGTATTTCTCCT	TGGAATTTGAATCGCACTCTT	Budiman et al. 2006
A02	AGGS0975	52.194				TCTTCGCAATAAGGAAAGGTGT	GATTATGCAAAGGCAGTGGATT	Huang et al. 2016
A02	AGGS1000	52.76				GTCTACTGAAATGGTGGCTTGC	TCTATTGCTGAGTCGCTCATTC	Huang et al. 2016
A02	AHGA23452	53.211				TGATCATTCAACCATTTAGTCAAA	TTGTTCCAAGCCCAGAATTA	Zhou et al. 2016
A02	pPGPseq1B9	53.508	LG02.1			CGTTCTTTGCCGTTGATTCT	AGCACGCTCGTTCTCTCATT	Ferguson et al. 2004
A02	AHGS1695	53.979	LG02.3			CGTGCTGAAACTGAGCCTCT	CACACAAAGGAGCGAGAACA	Shirasawa et al. 2012
A02	AHGS1163	54.225	LG02.3			CCCAAGATAAAGCCAACGAA	CAAAGCTGCGATTTGGAAGT	Shirasawa et al. 2012
A02	ARS748	54.481				GAAAAGCTTGCAAAATCGAGA	TCCTTCCATGTTGGTGAATG	Wang et al. 2012
A02	AGGS1404	55.171				CCACACACATTAACCCTCTTCA	AGCTGCGATTTGGAAGTTATGT	Huang et al. 2016
A02	AGGS1413	56.268				GCAATTCACCTTTCCTCTGAAT	TTGCCTAGTAAGCAGAAAGCAA	Huang et al. 2016
A02	AGGS1120	56.918				CTCGAAAGAGGGAAGAAATCAG	TCCCTTCCTCTCTCCTCTATCA	Huang et al. 2016
A02	AGGS1230	58.391				ACATCTCCTTCACCGGTATCAT	GCATTCGAATTCGTCTATAAGG	Huang et al. 2016
A02	ARS808	59.363		*	ICG 12625	TCTGTTTGGCCGTTGAAAA	TCCAATCGTTCAATCACGTC	Wang et al. 2012
A02	TC4D2	60.449				AGAAATTGTGGAAATGAAGGGA	CACTTACAGAGCTGTTTTCGCT	Moretzsohn et al. 2005
A02	AGGS1319	61.609				GGAGGTGGAAGAGAAGGTGTAA	AATATGCCGACACATCTATCCA	Huang et al. 2016
A02	AGGS2520	62.398				TCAGGTCAGTAATCAGTTATGCAG	TCAGGTTTGTAGATTCCTGGAG	Huang et al. 2016
A02	GNB1040-2	66.224				TCACTTTTGAGTGTGCCTGC	TCCATTAGTGAGAATACCCTAACAAG	Wang et al. 2012
A02	AGGS0980	70.76				CATGCCTACTTACTACCGTCGAG	CGGCAGTGACAAGTTCTTCTAT	Huang et al. 2016
A02	AGGS1592-2	70.975				GGGAGAGCAGAGATTGAAGAAG	TAGTTGCAAGCTGTCATTAGGC	Huang et al. 2016
A02	AGGS1566	72.051				TTGCAGGTCGGGACTAGTATTT	ACACACACACACACACACACAC	Huang et al. 2016
A02	AHGS0426	76.608				CTACCGTCGAGTCACCCATT	CTTCGACACCGACAACACTG	Shirasawa et al. 2012
A02	AGGS1954	86.069				TCACCCGTATAACGGTTTAGTG	CGGTAGCTTTAACGGATGAGAT	Huang et al. 2016
A03	TC3E2-1	0				TGAAAGATAGGTTTCGGTGGA	CAAACCGAAGGAGGAACTTG	Moretzsohn et al. 2005
A03	AGGS2281	3.497				TGATTTGTGTGATTGGACCTTG	GCTCAATCATTACCAAGCATCA	Huang et al. 2016
A03	AHGS1511	5.573	LG10.1(t)			TGCATTGATTTGTGTGATTGG	GCAGCCCAAAGTAATGAAGC	Shirasawa et al. 2012
A03	AHGS0291	7.954	LG10.1(t)			TGAAAGATAGGTTTCGGTGGA	ATGTGTCCAAACCGAAGGAG	Shirasawa et al. 2012
A03	pPGSseq9H8	20.666				CTGGATACATCGACGCTGAG	GCGGTCCAATACTAACAAAATC	Ferguson et al. 2004
A03	AHGS2058	26.912	LG10.1(t)			GGAACACCTGAGCCATGAAT	TGCAGCATGGATTCAGAAAA	Shirasawa et al. 2012
A03	AGGS0052	33.467				TTCAAATTACGCGACTTCTCCT	AATGTTGGTGTTGTTGGTGATG	Huang et al. 2016
A03	TC1E6	41.256				ACCGTTACGAACGCTTTGTC	TCCCTCTCATACGACACCCT	Moretzsohn et al. 2005
A03	AGGS2468	44.135				GGATCTGATCTGTGGAATGTGA	AAACTCACAACGAGCTCAAACC	Huang et al. 2016
A03	AGGS0977-2	50.179		*	Zhonghua 10	GTGTTTGATTGAGCCTTTGTCA	ACACGCACGAGATACATAGTGG	Huang et al. 2016
A03	AGGS1139	51.345		*	Zhonghua 10	CAGAACACCAAAGCAGTTGAAG	TGGATCCAAACCCTATCGTATC	Huang et al. 2016
A03	AHGA54445	53.061				TGAGGAAAACTGCGTGACTG	CCCCTTCTTCTTCCTCCTCA	Zhou et al. 2016
A03	AGGS0066	54.12				AGAGTGAGGGCACAAGAAGAAG	GAATTGGAATTGAAGCCATGAG	Huang et al. 2016
A03	AGGS1655	55.065		*	Zhonghua 10	CGCAGAGAAGAAGAGAAGGAGA	TCAGCAACCAACAGAAAGCATA	Huang et al. 2016
A03	AHGS2025	56.833	LG03.2			AATGTGGCGTTCTTCTTCGT	TCCTATCCGTTATCCCCCTC	Shirasawa et al. 2012
A03	AHGA54444	58.272		*	Zhonghua 10	TCTCAAGGAACAAAGTGGGG	AGACGCAACTCGTAAGCACA	Zhou et al. 2016
A03	AGGS2364	62.66				GCCCTAAATTTGTACCACGAAC	AACCTCTCCAAAGAAGGAGGAG	Huang et al. 2016
A03	PM238-2	64.224				CTCTCCTCTGCTCTGCACTG	ACAAGAACATGGGGATGAAGA	He et al. 2003
A03	AGGS1665	65.564				CCACCCTCTTGACTTGGTACTC	TGTTGAGATGGATGGGTAGTCA	Huang et al. 2016
A03	AHGS1183	65.899		*	Zhonghua 10	CCAAACCATTGAGAAGCGAT	GTGTTAGACGGCCAAAGAGG	Shirasawa et al. 2012
A03	AGGS0986	66.549		*	Zhonghua 10	CTAAAGTCAGGTTCCGCTACCA	AAGCACTTCCGAGTAAGTCGTC	Huang et al. 2016
A03	AGGS1289-1	68.409		*	Zhonghua 10	GCAACCTATCAGATGTTCAGGA	CAGAGGATTCGTGAAAGAAAGC	Huang et al. 2016
A03	AHGS1674	69.201	LG03.2			GACACAATGGATTCAACCCC	CCCTTTCCCTCTCTGCTTTC	Shirasawa et al. 2012
A03	AGGS1713-2	69.868				TTGCCAACATAAGACCACTGAC	CACCGGGTATGACCTCTTTAAT	Huang et al. 2016
A03	AGGS0295-1	70.233				TATACGCTTGCCAACTTCACAC	GCGACTGAACAACAAGAAGTTG	Huang et al. 2016
A03	AhTE0164	71.002	LG03.2	*	Zhonghua 10	AACCACCACCATTCTTTTAAGG	TCGTCTCCTCTAAGGTTTGCTT	Shirasawa et al. 2012
A03	AHGS1340-1	71.855		*	Zhonghua 10	TACGCTTGCCAACTTCACAC	AACGGTTGCTGCAAAGAACT	Shirasawa et al. 2012
A03	AGGS1596-2	72.148		*	Zhonghua 10	TGTGGTGGATCTCTGAGCTAAA	CTTCACACAGGTTCTGCTTCTG	Huang et al. 2016
A03	gi4925	72.894				AAACTTGTATGTGTAGCAGACC	GGTGAAAAATCGGAAAGA	Moretzsohn et al. 2005
A03	AY232826	73.384		*	Zhonghua 10	TGAGTGATTTTTGGTGTTTGTAGA	GGTGAAAAATCGGAAAGATTCA	Shirasawa et al. 2012
A03	AGGS1167	73.847				TTCCATCTACCTCGCAGAAAGT	TTACCCTTTCCCTCTCTGCTTT	Huang et al. 2016
A03	AGGS2261-3	74.265				CTCCCATCTTCCTTCACAGTTC	ACGGCGACTAAGTGATGAGTTT	Huang et al. 2016
A03	AGGS1816	75.113		*	Zhonghua 10	GGGAGAGAAAGGATGGAAAGG	TCTGTTTCTCTCTCTCCTCCACTT	Huang et al. 2016
A03	AHGS1638	75.887	LG03.2	*	Zhonghua 10	GAAGACTTCAACGAAGGCAG	ACAAAAATTCAGCGACCCAG	Shirasawa et al. 2012
A03	ARS736	77.169				TCCCCACCAAGTACAGTCATC	ATGTTGAGTGTGGGTGGGAT	Wang et al. 2012
A03	AHGS1231	78.074	LG03.2			AGCCTTGAACCACAACACG	CGCGTTACTCCTCTCGATG	Shirasawa et al. 2012
A03	AGGS1325	78.708		*	Zhonghua 10	TTTGAAAGACCCACACTCTCTC	GGTTTGGAGAAGAGAGATGCAC	Huang et al. 2016
A03	AGGS1483	79.023		*	Zhonghua 10	TCTCTCTCTCTCTCGCCTTAAA	GAAATCCTTTGAAGGTTGTTGG	Huang et al. 2016
A03	GNB675	79.461				TCTCATCACTTCGCAGTTCG	GCAAAGGGACAAGTTGGGTA	Wang et al. 2012
A03	AHGS1847	79.892	LG03.2	*	Zhonghua 10	CACACCACTTCTCCCCTCAT	TCGGCATTGTGAAGAGTGAG	Shirasawa et al. 2012
A03	GM2402	80.141				CAGAGTAGGCAACATCCTTGG	GCGCTTTACCAACTCACACTC	Qin et al. 2012
A03	AGGS2571	80.571				AGGGAGCAATGACAATGGTAGT	CACGAACCCTCTCTCTCTTCAT	Huang et al. 2016
A03	AHGS0648-2	80.984				CCTTTCTCCTACCGAGTCCC	TCATGCATGCCTATTTCCAA	Shirasawa et al. 2012
A03	AGGS2570	81.419				AACCACAACACGTGTCTCGTAA	CAAGAAATCAAGATCGGAAGGT	Huang et al. 2016
A03	AGGS2022	82.249				CACGAACCCTCTCTCTCTTCAT	AGGGAGCAATGACAATGGTAGT	Huang et al. 2016
A03	pPGPseq3F8	85.31				CTATTCAGGAACGCTTTCGG	CCTACAACAGCAACAACAACG	Ferguson et al. 2004
A03	AGGS1011	86.011				CAGCACCAATTAGGTTAGATTCC	ACCTACAACAGCAACAACAACG	Huang et al. 2016
A03	AGGS1155	87.68				AAGATGACGTAGTGGCAGGACT	CCTAAATTCGAAACACGAACG	Huang et al. 2016
A03	AGGS0361	89.122		*	ICG 12625	CCGGCTATTGGTTACCTATGTG	TGCGTGTTTCATCGCTATATCT	Huang et al. 2016
A03	AGGS2443	90.098				TGTTAGTGTTACGGAGAGAAGGAA	ATGAGAGCAAAGTTCCCACAAC	Huang et al. 2016
A03	AGGS1149	90.528				CCGTATTACACTCATGCTTTGA	GTTCAACGGCTTATCTCGTTTC	Huang et al. 2016
A03	AGGS0942	91.444				CATAGCAATACTCGCTCAGTCG	CCTAAACCCTAACGATCCGATT	Huang et al. 2016
A03	AHGA40095	92.256				ATAACGATGATGGGTCGAGG	TGAAACCATGCCATTTCATT	Zhou et al. 2016
A03	AGGS1374	92.51				GTCATTGTCTTTGCGGGAAC	TGCGTCAATATCCTGTCAGTCT	Huang et al. 2016
A03	AGGS0933-2	92.824				TGCACAAGAGAGAACCAAGTGT	AGCTGCAAAGATAGGAAGCAAG	Huang et al. 2016
A03	AGGS1321	93.218				TCCTTCTCCCTCTTCACATCTC	AGAAGAGAGAGCCGCCGTAT	Huang et al. 2016
A03	AGGS2252	94.025				GTCAGCGAAATACCAACATTCA	AGAAATCAAGTAGGGTGGAACG	Huang et al. 2016
A03	AHGS2005	94.328	LG03.2			AATTTGATTGGGTCTTCCCC	TGAAAAACTGGCTCGCTCTT	Shirasawa et al. 2012
A03	AHGS3647	94.442	LG03.2			AAGCTAAATCTGGCCGGG	AAGCGAGGTAGTCCTTGGGT	Shirasawa et al. 2012
A03	AHGS1851	94.635	LG03.2			AACCTCCTTTCCCGTAGTGC	TGAGTTGCTAATGAAGATAGAGTGA	Shirasawa et al. 2012
A03	AGGS2154	94.827				ACCCTTATCATCATCTGCATCA	ATTTCTTCTGCGATGATGTGGT	Huang et al. 2016
A03	AHGA40118	95.321		*	Zhonghua 10	GTCAGATTTACCGGCGAAAA	ACCTTTTACGATGTGGCAGC	Zhou et al. 2016
A03	AGGS1138	95.935				ATGAATAAACGGAGCACGAAAG	TGGATACTCGTAAAGAGGTTTGC	Huang et al. 2016
A03	AGGS1540	96.386				CCCACAGACCTACCTTGTTAGC	CACTTAAACACGGCATATCATCC	Huang et al. 2016
A03	AHGS2062	96.933	LG03.2			GCCTCTTGTTTTACCTCGCC	CAAATAGTGCGGTGCAGAGA	Shirasawa et al. 2012
A03	ARS761-1	97.358				TCAATTTCTTTCTGTTGTTGCAC	TGGGAGCAGAAAATCAGCTT	Wang et al. 2012
A03	AGGS2408	98.374				ATACCAATCTTCCCAAAGCAGA	GTTCTCTTGCAGTACCGACCAT	Huang et al. 2016
A03	AHGS2050	98.868	LG03.2			CCAATCTTCCCAAAGCAGAA	TGAGTCATGAGGTGAGGCTG	Shirasawa et al. 2012
A03	AGGS0606	99.047				ACAATTTCTTGGTCCTTGTCGT	TCTTGATCGATAAGCAGGTGAG	Huang et al. 2016
A03	TC4E10	99.434	LG03.1			AAGTTGTTCCCGTTGCACTC	AAAACACCATAAGGTGAATCAAA	Moretzsohn et al. 2005
A03	AGGS1874	100.184				GGACTAATGGTCTCGGCTAAAG	CGAGTGAGTCGTCAACTGAGAG	Huang et al. 2016
A03	AHGS2379	100.705	LG03.2			CATCGTCAGAGGAGTGACCA	AAAGCCCTTCTCCCTCACAT	Shirasawa et al. 2012
A03	AGGS1179	101.229				CTACAAGGTCATCGTTGGATCA	CAGTGCCTCCTTCACATCACT	Huang et al. 2016
A03	AHGA79898	101.707				GTTGTTGAAGTTGCCGGTTT	CTCTGCATTTTTGGTGGGTT	Zhou et al. 2016
A03	pPGSseq19G7	101.919				ATTCAATTCCTCTCTCCCCC	TCAATCAATCAATCGCAGGA	Ferguson et al. 2004
A03	AGGS1009	102.415		*	Zhonghua 10	ACATTTGACCTAAGCCCATGAT	AAGAAGAAGTCGAGACGAATGC	Huang et al. 2016
A03	ARS749	103.598		*	Zhonghua 10	TTCTCATGCTGCTGCTTTTT	CCATTTTAGCCAATTCTTTTTACA	Wang et al. 2012
A03	AGGS1257	107.364		*	Zhonghua 10	TAAGAAACCACAGCATGAGACC	GCAAGCTGATCTAGATGCACAG	Huang et al. 2016
A03	GNB649	111.715		*	Zhonghua 10	GAAGCTTTCCATGCACCAGT	TGAATCCAACAACCACAGGA	Wang et al. 2012
A03	AGGS2419	117.534		*	Zhonghua 10	ATTTCCAAACTACCCTTGGTGA	AGCGAGAGGACGATTGAATAAG	Huang et al. 2016
A03	AHGA96458	119.479		*	Zhonghua 10	CGGACTTCTCCACTTCCAAA	GGCCTTTGTTTCTTTAGGGC	Zhou et al. 2016
A03	IPAHM093	121.165		*	Zhonghua 10	TCCATCGTTAGTGGCACTGT	GTCGACTCCTGCCCAATCTA	Cuc et al.2008
A03	AHGA96464	122.061		*	Zhonghua 10	CCGTCACCTCCTCTTCTCTG	GTCGACTCCTGCCCAATCTA	Zhou et al. 2016
A03	AGGS0283	123.738		*	Zhonghua 10	ACGCCACCAGAGAGAACAATAG	CCCTTCTCTCCAGTCTCCACTA	Huang et al. 2016
A03	AHGA96466	125.669		*	Zhonghua 10	GTGGCACATAGACATCACCG	CGCAAACAAACACAACCAAA	Zhou et al. 2016
A03	TC7E4	135.549		*	Zhonghua 10	GAAGGACCCCATCTATTCAAA	TCCGATTTCTCTCTCTCTCTCTC	Moretzsohn et al. 2005
A03	AGGS0288	136.296		*	Zhonghua 10	CTTGTGGTTTGGAAGGTCATTT	AGAAATACCAAAGGACCAGCAG	Huang et al. 2016
A03	IPAHM103-2	138.68		*	Zhonghua 10	GCATTCACCACCATAGTCCA	TCCTCTGACTTTCCTCCATCA	Cuc et al.2008
A03	AHGS1766	142.804		*	Zhonghua 10	ACTCAGCAAAAATTGCAGCC	ATCTAATGCAACTTATTAAAGTCACG	Shirasawa et al. 2012
A04	AGGS0963	0				TTCCTCTCACTCCAATTTCTCC	TGCAAGTAAGAGAAACCCAAGC	Huang et al. 2016
A04	GM2313	3.665				GATGCTGCTAAATCGAGATGC	GTTGTTTTGTTTCACGCCAGT	Qin et al. 2012
A04	AGGS1211	5.412				GAACAGCTTTGTGGTGTGACAT	ACAGACATAACAGTCAGTTTCACC	Huang et al. 2016
A04	GM2638	6.371		*	ICG 12625	ATGCTCTCAGTTCTTGCCTGA	CAGACATAACAGTCAGTTTCACC	Qin et al. 2012
A04	GM2637	8.095				ATGCTCTCAGTTCTTGCCTGA	AAGGAGCCAGCTAGCTACATAGT	Qin et al. 2012
A04	pPGSseq18C5	13.147	LG04.2			GGACAGCCGGATGCTATTTA	ACATGAGTCCCTTTTCCCTT	Ferguson et al. 2004
A04	AGGS0219	20.893				AACGCAGGCTTGATAGATTCTT	TTAGGGTGTGAGTTGCTTGAAA	Huang et al. 2016
A04	AHGS1143	25.67	LG04.2			AATGCAGAACGGAAGAATGG	CGTCGAATTTTTCCAATGCT	Shirasawa et al. 2012
A04	GM2480	29.488				AGCGCCTTCTTTTGTCTCTCT	GATGAAGAGGTGAGGGTGGA	Qin et al. 2012
A04	AGGS2135-2	35.321				ACTGGAGGTCCTGCTGTTAGTC	ATACCAGTTCTCCAGCAAGCTC	Huang et al. 2016
A04	AGGS1126	37.586				CATCCCAACCAGTTTGTATGAA	GTCTTCTCCTCCTCTCAGCAAC	Huang et al. 2016
A04	AHGS2192	40.203	LG04.2			AAAGCCCCAATGTCTAGCAA	GGGGTAGGGTTACCATGCTT	Shirasawa et al. 2012
A04	AGGS1398	41.482				AACGGAAGAATGGTGTCAGAAC	TAGTGACCGGCAATGGTTTAC	Huang et al. 2016
A04	AGGS1458	43.846				GGAAGGACAAGGAGAACCCTAT	AACCAGAACGCATACAGGTACA	Huang et al. 2016
A04	AHGA54890	44.891				CCGATTTAGTGATCGTATTTTCAA	GCGGGACACATGACACTAGA	Zhou et al. 2016
A04	TC29C7	49.443				CTCTTCTGAGCTGGAGACAA	CTTAATTTCCACCCATACCA	Macedo et al. 2012
A04	AGGS1414	50.432				GCCACCTCTGTATCACTCAATTT	AGGCGAGAGAGAGAGAAACGTA	Huang et al. 2016
A04	POCR536	51.539				TGTCACCATTGAAGAGCAGC	ACAGTGAAAAATATGCCGCC	Tang et al. 2012
A04	AGGS0042	51.97				GATATGTTTGGATCCTGGGAAT	TAAAGAGCTCATGGTGCAGAGA	Huang et al. 2016
A04	AGGS0580	52.686				CAAGGAGTTCAAAGGTTTGCTT	CTTTACGCCCTCTTCATCAATC	Huang et al. 2016
A04	AHGA36571	52.981				GTCACCATTGAAGAGCAGCA	ACAGTGAAAAATATGCCGCC	Zhou et al. 2016
A04	GNB155	53.348				AGAACGCGAGATTACGCAAC	GTCTGGGCGTCAGATTAGGA	Wang et al. 2012
A04	ARS726	54.284				GTGTCCGAATCTTTCACGGT	CGACATTAAAATGCCCGAAT	Wang et al. 2012
A04	AHGA220404	54.728				GCCTCCAATATTCGGGTTTT	GCGAAGTGTTGGAGAAGAGG	Zhou et al. 2016
A04	AHGS2481	54.899	LG04.2			GAAGCGCTGTCAGACTTTCA	TTTCCGGTGTCGTTTTAAGC	Shirasawa et al. 2012
A04	AHGS1160	55.219	LG04.2			ACTCAAAAGAGCGCGACAAT	CAAACTATCAAGTGGCGCAG	Shirasawa et al. 2012
A04	AGGS1200	55.689				CGTAGCGAGAAGCAACACTAAA	CCTAATTTCTCTCCTTCCCTCA	Huang et al. 2016
A04	IPAHM395	55.887				CAGAGTCAATGGCAGCGTAG	TCCTTCCCTCATCTAAAACCAA	Cuc et al.2008
A04	AHGA354330	56.007				TCCCTCTTCCTCTCCCTCTC	GAAATTGTAATGCAACGCCC	Zhou et al. 2016
A04	AGGS1485	56.096				AGAGGAGTTCAACGATGGAGAA	CTAGTTTGCTATCCCACCCTTC	Huang et al. 2016
A04	AGGS1520	56.159				GCTGCAGCGCTACTAACACTC	AAGAAGGACAAGGAAGGAGAGG	Huang et al. 2016
A04	AHGA354335	56.456				TGCGGAGTTAAAGAAGCACA	TGAGCCTTTACGACTACTAACCG	Zhou et al. 2016
A04	AGGS0225	56.748				GTAGTGACGACGACATGCTGAT	CCCTTCACTTCTGCAAACTC	Huang et al. 2016
A04	AHGS2643	58.1	LG04.2			ACAATGACGGCATTTCCAAT	TTCAAACACGAACTCCCTCC	Shirasawa et al. 2012
A04	AHGS2166	58.506				GCTGTGATGGTGATGGTGTC	TGCATTTTGGTAACCTGCAA	Shirasawa et al. 2012
A04	AHGS1471	58.688	LG04.2			CAAGAAAGAACGTGCGGC	AACCTGCCTACCCTTGGTCT	Shirasawa et al. 2012
A04	AGGS1275	59.103				GGGTCTTTCCATTCATCAATTC	GGAATCCACAAGTTCCAGAATC	Huang et al. 2016
A04	AHGS2117	59.239	LG04.2			CGATGGGTCTTTCCATTCAT	CCGCTATGGATGGGTGTAAT	Shirasawa et al. 2012
A04	AHGS2204	59.681	LG04.2			TGAAAAACAACATTTCAAAAGGA	CCCTAATTTCTGCCTTCGATT	Shirasawa et al. 2012
A04	AGGS2531	59.97				TTTGTTGCGAGTTCTGGTTACT	CCTGACACTGATAGCAGATTAACA	Huang et al. 2016
A04	pPGSseq19A4	60.241				CCTCCAAGGTTGAAACCAGA	GAAAGCAAGGCAAGGATGAA	Ferguson et al. 2004
A04	AHGS1917	60.551	LG04.2			CCATGGCTTTATCAGGGGTA	GCTGATAAGCTAAGGACGGATG	Shirasawa et al. 2012
A04	AHGS1679	60.858	LG04.2			GCGCGAGAAAAAGTGAAAAC	AAACCTAAAACGCGCAGAAA	Shirasawa et al. 2012
A04	AGGS1547	61.454				GGAGGGAGACTTCATAGTCGAA	TAATGTGATTCGGTGCACTTGT	Huang et al. 2016
A04	AHGS1236	61.873	LG04.2			GCTTAGGACCAGGATGGAAA	GATGAAGGATGTTGCCGACT	Shirasawa et al. 2012
A04	GM2246-1	62.61				GCAATTTATGTGCACCCTTTT	CGCTTGACACCAATGAAGTCT	Qin et al. 2012
A04	AGGS1206	62.973				CAGACAAACCAAGCCAATCTTT	TGAACTATCAAGGGCCAGAAGT	Huang et al. 2016
A04	AGGS2196	64.441				CCACACAACAGAGACGATCATT	GTTTGCTAACTTCGGTTTCGTT	Huang et al. 2016
A04	AGGS2261-1	67.36				CTCCCATCTTCCTTCACAGTTC	ACGGCGACTAAGTGATGAGTTT	Huang et al. 2016
A04	AHGA170476	72.255				ACGAAGAACTCAGCTCCGTC	GCAAATGGAATTCATGCAAA	Zhou et al. 2016
A04	AHGS1353	75.235	LG04.2			CCTCGAGTGGATGAGAGGAG	GTGCCGTTTTATCCCAAAGA	Shirasawa et al. 2012
A04	AHGS2469	80.641	LG04.2			GGTGAGAATGATTGTGATGATGA	ACTGCATCTACCCAGGCAAG	Shirasawa et al. 2012
A04	AHGA331158	82.329				TTTGATAGCAATTCAACCATTTATT	AGGCAAACTGATTGAGGTGA	Zhou et al. 2016
A04	ARS772	93.119				TTTTTCTGGACCAAGCCTCT	TGAATTCGGGCTACTGATCC	Wang et al. 2012
A05	AGGS0931-1	0				CAAGATGATCACATGCTGCTTC	ACTGTGCTGAAGCCTGCTAAA	Huang et al. 2016
A05	AGGS1487	6.254				AAGAAGTGAACTAACCGCGAGA	CGCATACCATCATCTTGTGAAT	Huang et al. 2016
A05	GM1878	11.147				TCAGTGGTTCAGTGCATCAAG	GTCCCTTGGTCATCTTCGATT	Qin et al. 2012
A05	AHGS1507	12.996				TATTTGTTTCTGGTTCCGCC	TCTGTTAGAGAAGTCAAGTCTGTTG	Shirasawa et al. 2012
A05	AGGS0863	15.167				CCACAAAGCTAGCTAAGCCATA	AGGTGTGAAGCCAAAGAGAGTC	Huang et al. 2016
A05	AGGS2038	18.806				GTCCAAGCAGGATTTACACCTC	TTTCAAGTCCTTCCCATTCCTA	Huang et al. 2016
A05	GA145	20.442				TCTCACTTCCATCGTTGCTCT	AAGCGTGGCGTTACAAGTATG	Budiman et al. 2006
A05	GM1890	20.954				CTCTCCGATTATAGGCCAACC	TGGCTTCTCCGTGAAAATAAC	Qin et al. 2012
A05	AGGS1700	22.007				CCAACCATTCCCTTCTTCTCTT	TGGGAAATAATCCACAACACAG	Huang et al. 2016
A05	AGGS0403-1	22.994				CTGTCGTAGTATTTCCTTCAGTCA	AGGGAGCTCTTGTTTGTTGAAT	Huang et al. 2016
A05	TC6E1-2	23.566	LG05.1			CTCCCTCGCTTCCTCTTTCT	ACGCATTAACCACACACCAA	Moretzsohn et al. 2005
A05	PM36	24.051				ACTCGCCATAGCCAACAAAC	CATTCCCACAACTCCCACAT	He et al. 2003
A05	GM1577	24.771				GCGGTGTTGAAGTTGAAGAAG	TAACGCATTAACCACACACCA	Qin et al. 2012
A05	ARS760	24.858				GCAACATAAAGTAATCAACAAGGG	CCACGTTTTGACCCAATTTT	Wang et al. 2012
A05	TC3G5	25.219				GATCCCAAGTCTCCAGAGGA	AACAACAAGGAGGCAGAGGA	Moretzsohn et al. 2005
A05	AGGS1648	25.409				TGCTCTCTCCCTCTCTTCTCTG	AATGGCACTTCTCATAGCCACT	Huang et al. 2016
A05	AGGS1187	28.905				CTAGGGCTTGGAAGTGAGAGAA	GGTGCTGCTGTTACCGACTTAT	Huang et al. 2016
A05	AHGS1806	30.176	LG05.1			GCAAAATTTTTCTTCCCATTGA	TCTATCCTGACCACGAAGCC	Shirasawa et al. 2012
A05	GNB138	30.907		*	ICG 12625	CAGCCCGATGAAGGAATAAA	CGACCTAAACTCCGTAGGCA	Wang et al. 2012
A05	AhTE0553	32.447	LG05.1			CATGCATGGACCTTACCTTG	ACAGGAGGAGAAGCAGCCTT	Shirasawa et al. 2012
A05	AHGA44695	33.76				GGTTCCACCTATAAAATCAATGG	ACTGCTTGCTCTCTTCCTCG	Zhou et al. 2016
A05	AHGS1341	34.356	LG05.1			GAGGCATTACCGTAGGTGGT	TACCATCAGATTTTTCCGCC	Shirasawa et al. 2012
A05	pPGSseq10D4	34.736	LG05.1			ATCCCTGATTAGTGCAACGC	CGTAGGTGGTTTTAGGAGGG	Ferguson et al. 2004
A05	AHGA44674	35.194				CCGAATTACTCGCTTAACAACC	GAAAATGGGGATCCATTCAA	Zhou et al. 2016
A05	AGGS0941	35.656				AACCAAGCTTAAACTGCCAAAC	CCCTCTCTCTGTGACACACAAC	Huang et al. 2016
A05	AHGA44686	36.11				AAGTGGAAATACTTTCTCTTTCTTTTT	TTAGCTTAGTTATTACTTTTTCCTTGC	Zhou et al. 2016
A05	AHGA9104	36.693				CGATCCTAGACCCGATGAAA	TCGCGAAACTATAAGACCAACA	Zhou et al. 2016
A05	AHGA9097	37.023				CGCCATATATAGTTTGTTAATGCAG	ATAGAGTTTGCCGAAGGTGC	Zhou et al. 2016
A05	ARS715	37.348				CGATCCTAGACCCGATGAAA	TCGCGAAACTATAAGACCAACA	Wang et al. 2012
A05	GA32	38.088				CAGCAATTCAGCAAACTAATGAA	TCCTCCCACGTCCTTTTATTT	Budiman et al. 2006
A05	AGGS1335	38.426				GATTCCTCTTCTGCCATGTTCT	TGGTCTCAACAGAATTGACGTT	Huang et al. 2016
A05	AGGS1525	39.072				AGGTCAATTCGAAACCACAAAC	GCTTCTTGCATCTCTTTCAAGG	Huang et al. 2016
A05	TC3A12	39.434				GCCCATATCAAGCTCCAAAA	TAGCCAGCGAAGGACTCAAT	Moretzsohn et al. 2005
A05	pPGSseq11C8	39.748				GTGATTGGTTAGCCTGATTAAAA	TGTTTGGAAAGGAAAATGGA	Ferguson et al. 2004
A05	AHGS0599	40.075				AGATTGGTGGTGACAGAGGC	GCCATCGATGTAACCCTCAC	Shirasawa et al. 2012
A05	ARS702	40.249		*	Zhonghua 10	ATGGCACATGAACAGCAAAA	TCCTCTTGCAAGCAAAATCC	Wang et al. 2012
A05	AHGS1959	40.642				GGTGGCAAATAGCTCCAAAA	GAAAGAATGAGGGGACGACA	Shirasawa et al. 2012
A05	AGGS2177	40.753				CTCTCAGTTTCTTTGTCGCTCA	GTTCTTGGGATGTGAGCAATTT	Huang et al. 2016
A05	AHGS0696	40.974	LG05.1			CTCCATTGCTGCTCCTTCTC	CCGATGGTGAGGAAAGAAAA	Shirasawa et al. 2012
A05	PM179	41.164				TGAGTTGTGACGGCTTGTGT	CTGATGCATGTTTAGCACACTT	He et al. 2003
A05	TC2B9	41.374				GCCCATATCAAGCTCCAAAA	TAGCCAGCGAAGGACTCAAT	Moretzsohn et al. 2005
A05	AGGS0984	42.062				CCTCTTCGGCGATACTTTAAGA	AAGCATTATCCAGTTTGGTGGA	Huang et al. 2016
A05	TC2D8	42.421				ATGTGGGGAGGTCGGTAAC	TCACAGGTTTTGTGTGCTCG	Moretzsohn et al. 2005
A05	AGGS0329	42.902				CTGGAACCATAAGCTGTCATCA	TTCTCACACATGCACTCAGAAA	Huang et al. 2016
A05	GNB983	43.882				TCGTTGGACTGCTACAAACG	TGGACACTTTGTAGTTCACCG	Wang et al. 2012
A05	AGGS2124	44.698				TGAGTCAGTAAATACGCCGAAA	GGACACTTTGTAGTTCACCGTTT	Huang et al. 2016
A05	AGGS1905	45.746				ATGGACACACCTTGCATATCAC	CAAGCAACTACTACTCACGCAAG	Huang et al. 2016
A05	AHGS2159	47.898	LG05.1			ACTACGCATTGGGAGTGGTG	AACAGCCGCCACTACTCTGT	Shirasawa et al. 2012
A05	AGGS0280	48.678				GAAAGAATAACACGACGGTGCT	TTCCTTCCTCATATTCCTTCCA	Huang et al. 2016
A05	pPGSseq19E9	49.624				ACTGCTTGCTCTCTTCCTCG	TTCCACCTATAAAATCAATGGTGA	Ferguson et al. 2004
A05	AGGS1281	50.059				ACGCGATTGGATAGAATAAGGA	TTCTAGGTCTTCCTCTGCCTTG	Huang et al. 2016
A05	AGGS2517	50.642				TGCCTCTTCCTACGACCTCTAC	GTTATTCCTTGAGCTCGGTGTT	Huang et al. 2016
A05	AHGS1245	50.839	LG05.1			CGTGATTAGCGTAACTGCCA	TCTTAGCTGCGAAATCCACC	Shirasawa et al. 2012
A05	AGGS0876	55.738				GCTTCTTCTCATTGTTGCAGTG	GTACGTTCACACTTCGCACAC	Huang et al. 2016
A05	AHGA193650	62.071				ACCGAGTTCACGCAGTCTTT	TTTTTCCGCCGATAATCTTG	Zhou et al. 2016
A05	AhTE0470	66.668	LG05.1			AACTGTTGGATGCAGTGTGC	CCCCACTCCCATTATTCCTT	Shirasawa et al. 2012
A05	AGGS2513	70.07				GCGTGCTGCATTAATCAAATC	GCCCATATCAAATCAAAGATCC	Huang et al. 2016
A05	AGGS0716	86.151				GCACACAACACAACAATTACTCAC	ATGCGATGTGTGCTTTCTTCT	Huang et al. 2016
A05	AHGS1697	86.643				CATCACAGATATCACCAACCAAA	CATGCGATGTGTGCTTTCTT	Shirasawa et al. 2012
A05	pPGPseq3A4	101.392				GCCGTGACTTGAGCCTTTAG	TTCTTCGGTTACATGGGCTT	Ferguson et al. 2004
A05	AHGA128473	108.746				GTTCCCACGGTCTCATCAGT	CGATTGCAGTTGTTGCTGTT	Zhou et al. 2016
A06	IPAHM659	0		*	Zhonghua 10	AAGTCACTGGCCAAAACTGC	CCCTCGATTTCGACTCAGAC	Cuc et al.2008
A06	AHGS1512	6.742	LG10.2(t)	*	Zhonghua 10	CTCAACCCGATAAAGGTTCG	CCATCAACGATGACGAACAG	Shirasawa et al. 2012
A06	AGGS1479	25.979				GTTTATCACACGGATGCGTCA	GGGAGACAACCCACCATAGTATT	Huang et al. 2016
A06	AGGS1896	27.766		*	Zhonghua 10	CTACGCATTTGGATCTGCATAA	TGGAGCACAATCCATTAGAGAA	Huang et al. 2016
A06	AGGS2014	29.375				CACAATCCATCTACACCTTCCA	GAACAAAGCAAGACGAGAAGAGA	Huang et al. 2016
A06	AGGS1833	30.26				AAGCCACTTGTGCCTAACATTT	CGCAGAGAAAGAAAGAAGGAAA	Huang et al. 2016
A06	AGGS1450-2	31.848		*	Zhonghua 10	GGAATCAAACACAGGATTCACA	GTGAACTGAGCACAAACTCAGTAA	Huang et al. 2016
A06	AGGS1953	35.143				TTTCACCTGAGAAACCAACCTT	TCAATTCACTCTGCTTTCTAGGG	Huang et al. 2016
A06	pPGPseq4E12	38.347		*	Zhonghua 10	TTTTCTTAACACCCTACCCCC	CCAGCTCATGCAAACAAACA	Ferguson et al. 2004
A06	AGGS1441	39.037				GGTGGGCTCATGAGGTATTCTA	GTGCAAAGCCAAACTGAGACTA	Huang et al. 2016
A06	AGGS0997	39.531				GATTCGCAAATCACAATGAGAG	GCTTCTTCTTCTCCTCCTTTGC	Huang et al. 2016
A06	AGGS1867	40.397				GATTCCATGTTTCGCATTATCC	ACAAGGGAATGGTGGAAGAGTA	Huang et al. 2016
A06	AGGS2588	41.049				CAACCCGATAATCTCGTATCCT	TTTCACACACATCCATCTAACG	Huang et al. 2016
A06	AGGS2082	42.483				CCAACAGTGGTAGTTTGGTGAA	TTGAACTGTGAACCCTCTTTCC	Huang et al. 2016
A06	AGGS1773	44.323				TGCAAGGTAAGGCTTAGGGTAA	CTGGTAGAGAACAGGGACACCT	Huang et al. 2016
A06	AGGS1146-1	46.536				CTCTGGAAGTTGGAACCATCA	TCCTCATCAAGACGTTTGACAT	Huang et al. 2016
A06	AGGS2079	48.471				GCTGTAAGCTGTCCTTCTGTGA	AGACAATGGTATGGTGGAGGAG	Huang et al. 2016
A06	AGGS2440	50.312				GCAGTGCAAGTTCATAGTAACTGA	CATAACTGGTCCCAGACTCTCC	Huang et al. 2016
A06	PM377	51.158				ACGCTCACATGTTTGCTTTG	GCTCGATTTGATTTGGGTGA	He et al. 2003
A06	AHGS1326	54.698	LG10.2(t)			TTCAAGCAGCAGTGTTCACC	ATGTCGACGTTGGTCTCTCC	Shirasawa et al. 2012
A06	AGGS0538	55.849				GAGCCTCTGGTGTCAAACTCTT	CATCTCAGTCTCATCACTGTAACG	Huang et al. 2016
A06	TC11A4-1	62.858	LG06.1			ACTCTGCATGGATGGCTACAG	CATGTTCGGTTTCAAGTCTCAA	Moretzsohn et al. 2005
A06	AGGS1932	65.354				AATTCCGATAGCAAACTTGACC	CATCAGTAGCAGCGACGATAGA	Huang et al. 2016
A06	AGGS1330	67.711				TTCAGCAACTGCAATATAGTCG	GTTCACACTTCTCCACCACTTG	Huang et al. 2016
A06	AGGS1429	68.289				GAAGGTAAGAATGGTGGTCAGC	TCCCTCTCATCAGTCTCACTCA	Huang et al. 2016
A06	AHGS1267	70.106	LG10.2(t)			TGCAATATAGTCGGCTGCAC	TCTGGTGTGCTTCAAAAGGA	Shirasawa et al. 2012
A06	AGGS1552	85.178		*	Zhonghua 10	GATTGCGAGAAATTAGCGAGAT	GCGCCTCAATAACAATAACCTT	Huang et al. 2016
A06	GM2779	91.618				CAGCTACCTTCAAAGCATACCA	CCCTTGTTGTGTTCCATCTTG	Qin et al. 2012
A06	AGGS2523	99.378				TGAATGTTTACGTGCGATGA	GAGCCTCATATTGATAACGTGTTG	Huang et al. 2016
A07	AGGS2505	0				GGTAGGTGGAGCTGAGAGATTG	TAAGAAGTTCCCAATCCCATGT	Huang et al. 2016
A07	AHGS1830	2.347				GGGAAAAAGAAATAACCGCC	ATCCTGTGGGTCTCACCAAG	Shirasawa et al. 2012
A07	TC6G9	7.199				GGAGGTTGCATGCATCATAGT	TCATTGAACGTATTTGAAAGCTC	Moretzsohn et al. 2005
A07	AGGS1586-2	8.413				GCTTGTATTTGGTCATCGCTCT	CCACAACTTATCCTGTGGGTCT	Huang et al. 2016
A07	AGGS2277	11.35				GCTGGTAAATCCAACGGTAAAT	TGACAATCTATGACGCAATGTG	Huang et al. 2016
A07	TC4G10-1	17.773				GATCTTTCCGCCATTTTCTC	GGTGAATGACAGATGCTCCA	Moretzsohn et al. 2005
A07	ARS724	18.398				TGAAGCCATCCACAGTTTGT	GCTCAGACAGGAGCACATGA	Wang et al. 2012
A07	AHGS2589	20.071	LG07.1			AGCGGCTAAGTCAGAACCAG	TGGATCCATCACTCTCCCTC	Shirasawa et al. 2012
A07	AHGS0228	21.139	LG07.1			CAACGTATCTGCACCACCAC	CAACGGCCATCAAAGAAAAT	Shirasawa et al. 2012
A07	AHGS1535	22.148	LG07.1			GGGTGGTATGGTAGTGGTGG	TGAAAATCAAATTCGTCCCC	Shirasawa et al. 2012
A07	AGGS1749	22.896				TACAAACGAGCATAAACGCAAG	CACCTTGAGGTTGTGGTAACAT	Huang et al. 2016
A07	AGGS1237	24.168				ACCCGGTGATTATGTTCATAGC	ATAATTAGGCCGAGGAGGGATA	Huang et al. 2016
A07	AHGS1266	24.54	LG07.1			TCGGATATTACGACGACTCTGA	TGAGAACCCTTTTGAGGACG	Shirasawa et al. 2012
A07	AHGS1692	25.461	LG07.1	*	ICG 12625	CCAAAACAAAGCAAAGGGAA	ATCCCAACGAGACCACTCAG	Shirasawa et al. 2012
A07	AGGS1662	26.434				GTAACAAGCACGCATTCAATCA	CACCACCTGCAATCACTTCTAA	Huang et al. 2016
A07	AGGS1577	27.159				TGGGTTAGAGACAGAAGGGAAG	TCTCTCTATCACTCACGCACTC	Huang et al. 2016
A07	AGGS1037	28.317				TCCATGCGTTTATACTGGTCAA	TGCAGGTATGCATGACACAAAT	Huang et al. 2016
A07	AHGA373365	29.174				AAATCCGACGACAAAATTGG	AGGTGTGAATCTTTGACGGG	Zhou et al. 2016
A07	AGGS2061	29.872				ACCAGGCAAGAATTATGGAAGA	CACCTTTCACCACCATTAATCC	Huang et al. 2016
A07	AHGS2298	30.665	LG07.1			AGACATGGCGATAGGGATTG	ACTTGATACGATTCGGTGCC	Shirasawa et al. 2012
A07	AHGA373382	31.828				AATGACCCTTTCCACCACAA	TCGTGATTTTACATTAACTGCGA	Zhou et al. 2016
A07	AHGS0346	32.608	LG07.1			TTATGCCTACCACCCCACTC	TTGGGAGAAAATGATGGAGC	Shirasawa et al. 2012
A07	AHGS2094	33.066	LG07.1			TTTGGGAGAGGGGAGAGAAT	CCGATGGTAATCTTGTCCTAAA	Shirasawa et al. 2012
A07	AHGS1189	35.202	LG07.1			TCTCACCATAACAGTCCCCC	CTGCCAGCTAGGACAGATCA	Shirasawa et al. 2012
A07	TC41A10	35.802				GTTTTGCTTCCTAATAATAAAGG	ATTCCCAAACTCTCTTCTCTC	Macedo et al. 2012
A07	AHGS2413	37.156	LG07.1			TTCTTCTCTCGCCCTCGTTA	CCGTATCGTTGTTTTCTTTGAA	Shirasawa et al. 2012
A07	AGGS0187	37.759				CCCTCATTTCGAATTCACTCAC	ATAGCAGCGACAGCAACATTTA	Huang et al. 2016
A07	AGGS1162	38.481				ATAGCAGCGACAGCAACATTTA	CCCTCATTTCGAATTCACTCAC	Huang et al. 2016
A07	AGGS1323	40.072				AAAGCCAAGAAAGTGTTGAAGG	GCTTGTTCATGTTCCTGCATTA	Huang et al. 2016
A07	Ad91A19	40.687	LG07.1			TGTGTTCTCTAGGTGACGTTTCA	TGGAACCATGCAGTAGCATTAC	Shirasawa et al. 2012
A07	AGGS0120	41.441				ACCAAGACTCATGCATGTCAAA	TGTGCAAACTAAGCCTTCTCTT	Huang et al. 2016
A07	AGGS1638	41.735				GATGGATGAGTGGTCATACACG	CCTCCTGATTGGATGCTCTATC	Huang et al. 2016
A07	GM1922	42.331				GGAGAGTCGGTGAGAGGAGAG	CGCTCGTTTTCCTCTTTCATT	Qin et al. 2012
A07	TC9H8	42.586				GCCAAAGGGGACCATAAAC	TCCATCTTCCATCTCATCCAC	Moretzsohn et al. 2005
A07	GM1990	42.787				TCCTTCCCACAATAACAATGAA	GAGGAGAAAACATGGCCTAAAA	Qin et al. 2012
A07	AGGS1712	43.382				CATCCCATTAATCACCTCAACA	GTTATGGAGCTCCCAGATCAAC	Huang et al. 2016
A07	PM358	43.61				CCACAAACAGTGCAGCAATC	TCAAAGGCCATTTCATCACA	He et al. 2003
A07	AHGA363105	43.828				TCAAAGGCCATTTCATCACA	CCACAAACAGTGCAGCAATC	Zhou et al. 2016
A07	PM204	44.073				TGGGCCTAAACCCAACCTAT	CCACAAACAGTGCAGCAATC	He et al. 2003
A07	AHGS1263	44.296	LG07.1			TCCATCAAAACCATCCCATT	ATGGAGCTCCCAGATCAACA	Shirasawa et al. 2012
A07	AHGA65329	44.474				AATTACGATCACCTCCGTCG	TCCAAAAGCTTGAATTATATGGC	Zhou et al. 2016
A07	TC9C8	44.611				ACTTTTGGGGCAGGATGAG	GCCTCTATTGCTGAGATTATTGC	Moretzsohn et al. 2005
A07	AHGS1954	44.867	LG07.1			AATTTTTATGGGGGCTACGG	ACATGCCTTCCCCACCTAAT	Shirasawa et al. 2012
A07	AGGS1568	45.038				CTACAGCTATGCAAGCAACGAC	GGTGGCCTCTATCATCATCATC	Huang et al. 2016
A07	pPGPseq3A1	45.427	LG07.1			ATCATTGTGCTGAGGGAAGG	CACCATTTTTCTTTTTCACCG	Ferguson et al. 2004
A07	AHGA65333	45.848				TGTGTTGAAATGATTGTGGTGA	CAAGTTGTGACTTGCCGAAA	Zhou et al. 2016
A07	AGGS0993	46.275				AATTGTGCCCTAAACTCAAACC	CTACGAGAGTGGTTGGGTGACT	Huang et al. 2016
A07	AHGS2621	46.499	LG07.1			CGTGTAGTTGAAAACAACAGTATCA	CCACCGCTGATGTGTAATTG	Shirasawa et al. 2012
A07	AHGS1980	46.79	LG07.1			TTTCCATCGGATTTTTCGTC	GAGGTGGCAACGGTGATAGT	Shirasawa et al. 2012
A07	GNB554	47.164				GGTTTGGAACAAGTCAGGGA	GTGGATAGGAAGATTGCCGA	Wang et al. 2012
A07	AGGS2103	47.472				TGACTCTGACGATGACAGAACG	ACCCTAATGTTTCCCTTTCCTC	Huang et al. 2016
A07	IPAHM290	48.021				CCACCGCTGATGTGTAATTGTA	GACGTGTAGTTGAAAACAACAGTATCA	Cuc et al.2008
A07	AHGS1436	48.335				AGCAATGAAATCCCCATCAG	AATGGAAGTGGTGTTCCTGG	Shirasawa et al. 2012
A07	AHGS2022	50.22	LG07.1			GAAAAACAACATATTGGTGTTAAGAGA	CTACCAACACCAGGAGCCAT	Shirasawa et al. 2012
A07	AHGA65328	50.723				TTACCTAAGGCCGACACCAC	ACAACAACAACGGGAGGTTT	Zhou et al. 2016
A07	AGGS1171	51.412				TCACTGTGATTCATTGGCTCTC	TTGATGACACACATAGCGACAA	Huang et al. 2016
A07	AGGS2556	52.088				TTTCCAGTTGAGTTCACCATGT	CCACCACACACTCTCTTCACTC	Huang et al. 2016
A07	AGGS2185	52.672				ATGAAAGGCTGGATCTGTCTGT	AGAAGATGGAATGACGCAAAGT	Huang et al. 2016
A07	Ah32	54.591		*	Zhonghua 10	CTTTGTCTTCCATGGCTGCT	TCTTAATGAGGCACGCTACC	Moretzsohn et al. 2009
A07	AHGS1296	55.976	LG07.1			GAGGTATGGCGTCGTTTGAT	GTGTTGCAAACACCTCCCTT	Shirasawa et al. 2012
A07	AGGS1365	56.516				GATATTGAGGTATGGCGTCGTT	TTCAGATGGCAGTAAGTGTTGC	Huang et al. 2016
A07	AGGS0987	57.877				AGAAAGGAAGAGCTCGTCAAGA	ATAAATGAGCCAAGGAAGCTCA	Huang et al. 2016
A07	AhTE0478	58.508	LG07.1	*	Zhonghua 10	TGAAGCAGCCACACCATACT	GACGGTTGACTAAAAATGTTGG	Shirasawa et al. 2012
A07	GM1494	58.874				CTTCGAAGAAAAGTGCATCG	GAAGACAGAAGACGAAGAGCGTA	Qin et al. 2012
A07	AGGS0061	59.527				AAAGGAGCACCTAGCCATGTT	AACCGCAAACCTTCTTCTCTTA	Huang et al. 2016
A07	AGGS0629	64.328				TCACAACCCTGTTTGAAGATCC	GTTGGGATACTGTGGTGTCTGA	Huang et al. 2016
A07	AHGS2430	65.201	LG07.1	*	ICG 12625	CCTAAACTCAAACCGCGAAC	TGGCAGAATACTGGTGGTGA	Shirasawa et al. 2012
A07	AHGS1454	70.416	LG07.1			TGCTTTTGCTCAACATGCTA	ACAGACATTGCAGCTTCACG	Shirasawa et al. 2012
A07	ARS734	75.908				TTGCTAATCACATTGTTGGTTT	TACCTGGCCCAGAAAAGAAA	Wang et al. 2012
A07	HAS1360-2	84.377				TTCGTTTCAACACCTCTCCC	CAGAAAAATCACCCACCCAG	Zhang et al. 2012
A07	AHGS1803-1	85.131				CCACTTTCCTCCTTGTTGGA	TCTCGATCCTTCTTCCCCTT	Shirasawa et al. 2012
A07	HAS1011	86.256				CAAGAATGGGGAGACAAGGA	TCTGCACAACACAAACAGCA	Zhang et al. 2012
A07	AGGS2289-1	88.137				CACCCACCCATATCAGAGAATC	CCGATGAACACAATCTTCTGAC	Huang et al. 2016
A07	GM2156-1	99.685		*	ICG 12625	CGTGTCCTTGTTCTCTTCTCTG	TGGAGGAATGAAGGAAGGAAT	Qin et al. 2012
A08	AHGS1727	0	LG08.1			ACCATCATCATGGCTGGTTG	TTCAGCTCAACAGTCGCATT	Shirasawa et al. 2012
A08	AGGS1428	4.519				AAAGTGTGGGAAGCTCTGAGAA	TAGTGTCACTGCGAAGTTGCTT	Huang et al. 2016
A08	PM54	6.812				GAAATCGCAGCCTCTACAATG	TTACACGATTTAGATTCCCGAAA	He et al. 2003
A08	AGGS1383	11.313				AGAGTGACCACCGACAAAGAAT	CTGCATCAGAAAGTCACAAACC	Huang et al. 2016
A08	AhTE0731	19.312	LG08.1	*	ICG 12625	TGAAGTGTGGCCAAATCAAT	TGGCCTAACGTTACCAGGTC	Shirasawa et al. 2012
A08	AHGS1421	21.264	LG08.1			TGAATGACCACCGACAAAGA	AAACGGAGTGAGAGAAGCCA	Shirasawa et al. 2012
A08	TC1E5	22.895				GAAGGATAAGCAATCGTCCA	GGATGGGATTGAACATTTGG	Moretzsohn et al. 2005
A08	AGGS1862	27.63		*	ICG 12625	CGGAGTGGAAATACTGCAAAGT	AACCTCAAATTGGATTGCAGAG	Huang et al. 2016
A08	pPGPseq2A5	31.439		*	ICG 12625	GGGAATAGCGAGATACATGTCAG	CAGGAGAGAAGGATTGTGCC	Ferguson et al. 2004
A08	AGGS0400	32.17		*	ICG 12625	GGGAATAGCGAGATACATGTCAG	TTGGAGATAGCTGCAAGTTTGA	Huang et al. 2016
A08	AHGA115753	35.243				CAGCAACCAGCAACTCAGAA	GCGAACTCTGCACACATCAT	Zhou et al. 2016
A08	AGGS0953	35.586				TTGCTCGGAGATCTTCTCTTGT	GGTTCCAAGAAGGGTTTAGGAC	Huang et al. 2016
A08	AHGS1891	36.139	LG08.1			CAGCAACCAGCAACTCAGAA	GCGAACTCTGCACACATCAT	Shirasawa et al. 2012
A08	AGGS0988	45.291				TGTTTCCAGCATCAATAGCAAC	TCTCTCTCCTCCGTCACTCTCT	Huang et al. 2016
A08	AGGS1772	46.001				CACTTTACCATGGCTTCCAAGT	GATGGATCTCTCATCTCCAAGC	Huang et al. 2016
A08	TC9F10	51.374	LG08.1			ATCACAATCACAGCTCCAACAA	GGCAAGTCTAATCTCCTTTCCA	Moretzsohn et al. 2005
A08	AGGS1077-1	55.157				CAATCGCTTCCAGACACAGATA	ATAACATGAAACGAACCCATCC	Huang et al. 2016
A08	Ad90F2-1	57.21				CTCAATGGCCGGTATGATTAGT	TTGAGATAACGCTTCCGAAAAT	Shirasawa et al. 2012
A08	AGGS1197	57.838				CGTCCTTCTTCTTGGTGAACTC	AGTCATCATTGAGCATCGTGAG	Huang et al. 2016
A08	AHGS1444-1	59.417		*	Zhonghua 10	CAATCGCTTCCAGACACAGA	GGATGGGAAGTAGCAGTGGA	Shirasawa et al. 2012
A08	TC20B5-2	62.426		*	Zhonghua 10	GCATGTAAACTATGCAATCGCT	CAACAACTTATTCCACCAAATATCA	Macedo et al. 2012
A08	GM2571	65.019				GATCGTTTTCACAACCAAAGC	AGCGATCATGTAACACCGTTC	Qin et al. 2012
A08	AGGS2510	69.083		*	Zhonghua 10	ACCAAGCTCCTCAACTTCACTG	TGCAAACGGTAATCACAGAAAG	Huang et al. 2016
A08	GA160	75.784		*	Zhonghua 10	TCTTTATCCCGATGAATGAAA	CTCCCACAAACACAAACACAC	Budiman et al. 2006
A08	AHGS2188	77.879	LG08.1			AGCACACGAACACACACACA	CTCTCTCTCTCTCCCCAGCC	Shirasawa et al. 2012
A08	pPGPseq3A8	79.457		*	Zhonghua 10	ATACGTGACTTGGGCCAGAC	AGTGAAAAATACACCCAACGAA	Ferguson et al. 2004
A08	pPGPseq2G3	81.604		*	Zhonghua 10	ATTCACAAGGGGACAGTTGC	ATTCAAGCCTGGGAAACAGA	Ferguson et al. 2004
A08	AGGS2027	83.86				CCTAAATTCGAACTGCAAACCT	AACAGTGGTAGAAGCGACGAA	Huang et al. 2016
A08	AGGS1495	87.383				TTCTTCTTCCTCCCTCTCTGTC	CTTCACACACAATCAGCTCACA	Huang et al. 2016
A08	AHGS1880	99.71	LG08.1			TGAGCTTGTTGTAGGTTTTCCA	ATTCTGCTGCATCACCATCA	Shirasawa et al. 2012
A08	TC41E9	105.219				TTTAATTTTGACACGTTGGGTG	ACACAGCAAAGCAACAGATGAT	Macedo et al. 2012
A08	TC9B8	112.064	LG08.1			GGTTGGGTTGAGAACAAGG	ACCCTCACCACTAACTCCATTA	Moretzsohn et al. 2005
A08	AHGS1947	117.583	LG08.1			ATCTTGGATCTTGGTGACGG	TTACCCTTTTCACACCACCC	Shirasawa et al. 2012
A08	AGGS2530	120.347				CACCCTCATGACTGGGTATTCT	AGATTGATGCGTGGTCATACAC	Huang et al. 2016
A08	AHGA316376	122.565				TTTGTGTTGATGTGTCGAAGA	CCCGTATGATTCCTGCATTC	Zhou et al. 2016
A08	AHGS1094	128.229	LG08.1			TTCTTTGGCAAATGCTCTCC	TTTCCCAAAAAGAATCAGAATTT	Shirasawa et al. 2012
A08	AGGS0337	129.092				ATGTTTGCACAGGTCTGCTCT	AGCAGATCGCTGATACATTTGA	Huang et al. 2016
A08	AGGS1466	129.697				GGAAGGGAGAGAGATAACGAGA	CTTCTTTCACTGCATCCACCTT	Huang et al. 2016
A08	AHGS1574	130.77				TTGCTGGGCAGAAGAGAGAT	CTCCACCACCGTCTTCTTTC	Shirasawa et al. 2012
A09	AGGS0699	0				CGTTTGAGAACCATGTTGAGTT	TCCCTTCAACCAAACCTTCTAA	Huang et al. 2016
A09	IPAHM468	1.151				GGCTTTTGAAGTTCCCTTCC	TATGCCTCTTCCCCTTCCTT	Cuc et al.2008
A09	AGGS1598	6.271				CATGAGCCAACCTTAACAATGA	CAACTTTGCTCCATTTCTTGGT	Huang et al. 2016
A09	AGGS0013	8.883				AATCCGACACAACGATAAGAGA	ATTGCCCATTAGCATTTACG	Huang et al. 2016
A09	AHGS1283	13.225	LG09.2			TGAACACACACGCACTAGCA	TGACAACTTCTGAAGCGATGA	Shirasawa et al. 2012
A09	AGGS2572	21.353				GAAGAAAGAAGCGAACCAGAGA	AAACACTTTGGGAGGTGTGG	Huang et al. 2016
A09	AGGS0453	22.832				CAGCTTGCTGGAACCAAATATAC	TGTGGTAGGGTGTTACAATGCT	Huang et al. 2016
A09	GM1047	24.925				CCCCAAACTCCAATTCCTAGA	TCCAAAGGGTCAAATTTCTCA	Qin et al. 2012
A09	AHGS1126	26.021	LG09.2			GGACCGACATTTTCCTCGTA	TCCCAACGAAAAAGAACCAC	Shirasawa et al. 2012
A09	AGGS0285	26.624				AACACACACGCACTAGCAACTT	ACCAAACCAAGAAGGTGAAAGA	Huang et al. 2016
A09	AGGS2438	27.366				AGCGTAGGAACCCAATTGAAA	TCTCAGTTAGCCGAGTGATGAA	Huang et al. 2016
A09	AHGS1683	28.198	LG09.2			AGTTGGCAACAACTTGGGAG	GCACGGATTCAGTGTTTCAA	Shirasawa et al. 2012
A09	AHGS1543	28.927	LG09.2			ACGTCAGGTTCACAACGACA	ATTTTTCTCCGAGTCAGCCA	Shirasawa et al. 2012
A09	AGGS2380	29.321				AGAAACCCTCTCTTCAATCACG	GATGCCAGAGTGAGACAGATGA	Huang et al. 2016
A09	AGGS2282	31.134				CCAGAGCTCAAGTTATGTCACC	CGGGCCATAAATACTAACTGGT	Huang et al. 2016
A09	AGGS1788	32.004				TGAGGATGGGAATTCAAAGAGT	CTTTGTCACCGATTACAGTGGT	Huang et al. 2016
A09	AGGS0977-1	32.631				GTGTTTGATTGAGCCTTTGTCA	ACACGCACGAGATACATAGTGG	Huang et al. 2016
A09	AHGS2130-2	32.893				GCAGAGAGTTGGGAAGAGGA	CCGATTCAAGCCCGTTAGTA	Shirasawa et al. 2012
A09	AGGS2458	33.708				TCTCTTTCTTGCTTCTTTGGTG	ATTCAAGCCCGTTAGTAGCAAA	Huang et al. 2016
A09	AHGA98567	34.626				TTCAGAAGGCAGTGTCGATG	GATATAAGACCCCCGGGATG	Zhou et al. 2016
A09	AHGA98566	35.378				GACCAACCTCCCAAGTTGAA	TACACGCTTCTCCCCTCCTA	Zhou et al. 2016
A09	AGGS1921	35.966				AACCTCCTTCCTCCTTTCATTC	CGAAACGGCAAACAGAATTT	Huang et al. 2016
A09	PM343	36.202	LG09.2			AGAAACGAGGAGCTCGACAA	GCTCATTTGATGGAATGAGAG	He et al. 2003
A09	AGGS2492	36.374				AACGGTTCGTCAATCATAGCTT	AAAGAGCCATTCAGCTCATTTC	Huang et al. 2016
A09	AGGS1925	36.632				TAGTTCTCTCCCTCACCCTCTG	CTCGTAGCTAAATGCCCAAGTC	Huang et al. 2016
A09	AGGS1226	36.86				CTTGGTGGGAGTTATGATGGAT	GAATTCCCTAGCCTCTCAGGAC	Huang et al. 2016
A09	ARS751	37.074				CTCTCCTCTCCTCTTGCAGC	GAAATGAAAAACCGTGCGTT	Wang et al. 2012
A09	AHGS0201	37.444	LG09.2			CACAATACACACACGCACCA	TTACAACGGCATGCTTAACG	Shirasawa et al. 2012
A09	AHGA98576	37.629				GATTGCCTCTTTCATTCCCA	CCCAAAGTCCCAAGAGAACA	Zhou et al. 2016
A09	AGGS0141	37.833				CTAACTGGTTAGACCGGGTTCA	CCAGAGCTCAAGTTATGTCACC	Huang et al. 2016
A09	AGGS1438	37.975				GTCGTCTCCTCTGTTCGAGTG	AGACAAGGAGGAGGAGGTGATA	Huang et al. 2016
A09	ARS757	38.003				TTCACGTATTGTCCAAGGCA	TGGTCTGAGGGTAGGGTGAG	Wang et al. 2012
A09	AHGS1478	38.052	LG09.2			GAATTTGCCGATAAACCCAG	GGGGGTAGAGAGAGAATGGG	Shirasawa et al. 2012
A09	Ad91I24	38.207	LG09.2			TGTCCGCCAAGTTTTACAGATA	CAGCTTACACTGGCATGTTCTC	Shirasawa et al. 2012
A09	AHGA7051	38.384				TTGACGGAGAGGGAGAGAGA	TCACCTCGGATTAATTTGCC	Zhou et al. 2016
A09	AHGA98575	38.581				AGCCTCTCAATTCCCTTGGT	CAAAACACATCCCCAAGGTC	Zhou et al. 2016
A09	AGGS1606	39.077				CTCACACATACACAACCTGCTG	CATCGAGTAGTATGGATGCTTGA	Huang et al. 2016
A09	AHGS1319	39.17	LG09.2			CAAACCATGTCAGCATCTCG	GGTCTCGAACCTCCAATGAA	Shirasawa et al. 2012
A09	AGGS1378	39.408				TGGTACTATCCCGCCATAATTT	GGGTTAATTCAACATGGGTCTC	Huang et al. 2016
A09	AGGS1432	39.617				GCTTCTCTCCACCACTATTACCA	AAGAGAGGAAGGTGAGGAGGAT	Huang et al. 2016
A09	ARS766	39.781				AACTGGTTAGACCGGGTTCA	TGTCACCCCTCACTCTCATCT	Wang et al. 2012
A09	AGGS1271	40.396				GGATAAATCCGCCAATAAACTC	AGAAGTAGAGAGAGCGGGAGGT	Huang et al. 2016
A09	AHGS0400	40.678	LG09.2			GGGCAGAGATTCATGGAGAG	CTTTCGAAGGTCTGCTCGTC	Shirasawa et al. 2012
A09	AGGS0449	41.203				TGTAACACCCTACCACTCAAAGC	GTGACTTGAAGGTTTGCAAGAA	Huang et al. 2016
A09	AHGS1208	41.422	LG09.2			TGTTGATGAACGAAATGGGA	TCCAGAGCAACTGGACAATG	Shirasawa et al. 2012
A09	AGGS1003	42.357				GCTTGAAGAAGATCGAGCAAC	CTGAACCCGTCGTCTCTGTC	Huang et al. 2016
A09	AHGS2559-2	42.69				TTCTCCTCTGTTCCCACCAC	CCATTCCCTTCTCCTTCCTC	Shirasawa et al. 2012
A09	AHGA155736	43.115		*	Zhonghua 10	TCAATTTGATAAAAATAAACGTACTGG	TTCAAAATTTGGCTTGAGTGG	Zhou et al. 2016
A09	AGGS1317	43.665				AATGCGTGCACCTTCAGTAAC	TTGTGGTTCTGCTCTCTCAGTC	Huang et al. 2016
A09	AGGS1193	43.836				GGGCTGCTCTTGTCTCTACTAGG	ACTCGTCCTCTTCTCCTCACC	Huang et al. 2016
A09	AHGS2333-2	44.316				AGAGGGTTTCACAGCATTGG	CACCTCCTTCTCCTTCTCCTC	Shirasawa et al. 2012
A09	AHGS0344	44.915	LG09.2			TCACTGAGATGCAGAATGCAC	CGTTGAGGGTTGTTCCACTT	Shirasawa et al. 2012
A09	AHGA22895	45.568				TTAGGCGCGACATTATTGAT	GGGCTTCACTCAGTGTAAATAAGC	Zhou et al. 2016
A09	ARS730	46.442				GTTCACGTCCTTGGTCTGGT	TTGAATCTTCAAGAATTGGGG	Wang et al. 2012
A09	ARS741	46.712				TGGACATTTTAGTCTCCAAAAACA	TCTTAACGCAAACCAACTTGAA	Wang et al. 2012
A09	AGGS1248	47.172				TGAGTGGTGCTTACATTTCTATGG	GCCGATAACAAGAACCTCATCT	Huang et al. 2016
A09	AGGS0385	48.899		*	Zhonghua 10	GCCGATAACAAGAACCTCATCT	TGAGTGGTGCTTACATTTCTATGG	Huang et al. 2016
A09	GM2839	50.344				TCTCTTTCTTTTCCTCATTCTCTCA	CCACAGCCATAGCAGCAGAG	Qin et al. 2012
A09	AGGS2547	51.961				CGACCGTGTCAACTGAATTAAA	AAAGGAAGGAGGGAAGAAGAAA	Huang et al. 2016
A09	AGGS0100	55.131		*	Zhonghua 10	CAGCACTAAATCTCCAAATCCA	CACTGGCAGAGATAGGAACCTT	Huang et al. 2016
A09	EE39	55.443				AGGCTACCTGGTGTTGGAGT	GATACTCTTCGGTAGGTGGC	Liang et al. 2009
A09	AGGS2099	56.586				CTGGAGGAAACAGATGCCTAAG	TGAGGAAGGAAGACCAGAAATC	Huang et al. 2016
A09	pPGPseq8D9	57.277	LG09.2			TGAGTTTCCCCAAAAGGAGA	CAACAACAATACGGCCAACA	Ferguson et al. 2004
A09	AHGS0695	57.457	LG09.2			TGGTGTGTTGGGAAATGAGA	ACAGCAGAATCTCGGGCTAA	Shirasawa et al. 2012
A09	AGGS0694-1	59.51		*	Zhonghua 10	AAGCGTGAAACCTACTCTGCTC	TCATCACTCTCACACCCATCTT	Huang et al. 2016
A09	AHGS2016-2	64.089				ACAGAGGAAGCGGAAGAACA	CTTCCTCATCTTCCTGGCAA	Shirasawa et al. 2012
A09	TC5D6	64.676	LG09.2			GAAATTTTAGTTTTCAGCACAGCA	TTTTCCCCTCTTAAATTTTCTCG	Moretzsohn et al. 2005
A09	AHGA364797	68.825		*	Zhonghua 10	TGCCGAAGGGTTAAATTCAT	CAACCCCCTTTCTTTAAGCC	Zhou et al. 2016
A09	AGGS2428	69.661		*	Zhonghua 10	CTGCTTATGATGCTCACCAAAC	CCACTTGTGAATGCTGAAAGAA	Huang et al. 2016
A09	AHGS1366	73.376	LG09.2	*	Zhonghua 10	GATCGATGACGTGTCCCTCT	CTGTCTATGACGGGGAGGAA	Shirasawa et al. 2012
A09	AhTE0385	78.191				TGCACATTGAATTGTGTGTTTT	TCTGACAAAGGAATGGTGGG	Shirasawa et al. 2012
A09	AGGS1459	79.71				CATGTGCCACACTAACACCTCT	ATGAATCGTGACGTATCAGCAC	Huang et al. 2016
A09	AGGS1219-1	81.655		*	ICG 12625	CTTTCCTTGTAACCACCCAATC	TTAGGAAGCAGGAAGACCATTG	Huang et al. 2016
A09	AhTE0283	83.222	LG09.2	*	Zhonghua 10	TCGGACACTTCATTATTTTCGAC	TGTGTTTGTGGTTACGTCTGTTC	Shirasawa et al. 2012
A09	AGGS0795	96.783				GTGCTGCACGTTTACATTCATA	CCTCGATATCCTGAAAGCTCAT	Huang et al. 2016
A09	GM1840	97.151				CGGCAACAACTTTCCTCTTTT	GCCTCGATATCCTGAAAGCTC	Qin et al. 2012
A10	AGGS0801	0				TGCTTAGCTTTCTTGTGAGGAG	GACACAACCTGCAACACACG	Huang et al. 2016
A10	AGGS1873	9.71		*	Zhonghua 10	AATACAACAGCTAGCAGGAGAGG	GGTGCCTTCCAAAGAATCATTA	Huang et al. 2016
A10	AHGA364873	13.349				TGCAATGTGCTTTGAGTTGA	TTTATAAAGCATGCAGGCGA	Zhou et al. 2016
A10	AGGS2329	14.83				TGTAAGGCTCTAACCGACCAAT	CACGCACGAAAGTTCTTAGTTG	Huang et al. 2016
A10	TC1G4	16.222				TGCTGTGAGAGAAATGGCAG	GCGCATTCTTCGATTAAAGG	Moretzsohn et al. 2005
A10	AGGS1641	17.518		*	Zhonghua 10	AGTTGCATCAAAGTACGCCTGT	ATCCGACGGTAATTGTGTCCTA	Huang et al. 2016
A10	AHGA364906	18.482				TCTTCGAGGCATAGGGTTTG	GCCTTTCGTACTAACAGAATCACA	Zhou et al. 2016
A10	pPGPseq3E10	18.974				TCCCAAAAATAACAAACATGGA	ACGCTTTGAGACTCGTCGTT	Ferguson et al. 2004
A10	AHGA364880	21.033				GCGAGTGCATTGATAGGACA	GCTCATCCTTCTTTGACAGAATC	Zhou et al. 2016
A10	AGGS0703	22.353				ACGAGACCAGAACGACTCAAAT	TCCCACCACCTGATCCTAATAC	Huang et al. 2016
A10	AHGS1390	23.652	LG06.1			CTAGCCTCCCCTCTTTTCAA	GGTGAGAGGCCACAACAAAT	Shirasawa et al. 2012
A10	AGGS2013	25.144				AACTCAATTGTAGCGTCGGATT	GCTAGAGAGAGACTGGGAGGTG	Huang et al. 2016
A10	AHGS1314	26.279	LG06.1			TTTTCGGTGGATTTGTACTGA	TCCTTTTTAAGCTGCCTTGG	Shirasawa et al. 2012
A10	AGGS1301	26.985				TCCTCTTCATCTTCTTCTGCTTC	GCCTTGGCTACTAACTCAGCAT	Huang et al. 2016
A10	AGGS1118-1	27.691				AGGTGTTCCTCTGTGGTCAGTT	TGGTTATGGTTCTCTCATCTGG	Huang et al. 2016
A10	AHGS2024	28.351	LG06.1			TGAAACAAGGCTAGAATGCAGA	ACGCCGCTTCTCTCTCAAT	Shirasawa et al. 2012
A10	AGGS1463	28.908				ACCAAGAAGACATGGGCTCTAA	CGAGGAAGAGAGAGAGTCCGTA	Huang et al. 2016
A10	AGGS0253	29.222				GTTGCTGTTGTTTGAATGAAGG	TCGTTCTTAAAGTCTTGCGTCA	Huang et al. 2016
A10	AHGA375185	29.602				GGTGTACCCTGGCACTAGGA	GTGATGTAGATGGGCCTGCT	Zhou et al. 2016
A10	AGGS1001	29.759				GCTACTGAAACAAGGCTAGAATGC	TCTCTCTCAATCTCAGCCCATT	Huang et al. 2016
A10	ARS771-1	30.207				TCCAGGGTCACTGTTCTTCC	CGTTGGTTTCATCAAAGGCT	Wang et al. 2012
A10	TC4F10	30.606				ACGTCATCTTCCCTCCTCCT	CCATTTTCTCCTCGAACCAA	Moretzsohn et al. 2005
A10	AHGS1386	31.071	LG06.1			GCGACTTTACTTGCCCTGTT	GGAAGAAAAATCAATGGAGAAA	Shirasawa et al. 2012
A10	AGGS1652	32.525				CTACCTAGCAGCAATGCCAGAG	GATGGAGAACGAGATGATTACCA	Huang et al. 2016
A10	GA161	32.999				TGAGGCCGTCTTGTTTAGAGA	CCTCTTCCATCACCGTTCATA	Budiman et al. 2006
A10	AGGS2133-2	33.372				ATCGAAGACCATCTTCAACCAC	ACGAGTTAATGACCCAATCAGC	Huang et al. 2016
A10	AGGS1345	33.789				AGGACCTGACATTGGTGGAGTA	TTGAAAGTGGGATGGTATCAGA	Huang et al. 2016
A10	AHGS0648-1	34.059				CCTTTCTCCTACCGAGTCCC	TCATGCATGCCTATTTCCAA	Shirasawa et al. 2012
A10	AGGS1203	34.478				CAACGGTGACTGAGTGATGAGT	CATGTCGTCGTTGCTGTTTATC	Huang et al. 2016
A10	AHGS1134	35.145	LG06.1			TGTTCTCGTTCAGTACCTCCC	TCATTGGTAGAGTAAGATTCAAACA	Shirasawa et al. 2012
A10	pPGSseq12F7	35.822				TGTCGTTGTAAGACCTCGGA	TTGGTTTCCTTAAGGCTTCG	Ferguson et al. 2004
A10	AGGS0072	36.722				CCCTCTTGAGCATGTATCACAC	GAACACAGAAGCAGTAAGGGTTG	Huang et al. 2016
A10	AGGS0405	37.646				ACAAAGCCACGATTCGAACTAT	TCAGGTATTACTTACCTTCGATCC	Huang et al. 2016
A10	AHGS2297	38.291	LG06.1			TTCACAAAGATCAGCATTAGCA	GTTGAGGAGCTTCTTGACCG	Shirasawa et al. 2012
A10	AHGA86285	38.992				GGAAAATGTGATACCATCTGAAA	AGCAAGCGTTAAGGACCTGT	Zhou et al. 2016
A10	AHGS1909	39.785	LG06.1			CAGCTCACTTATCCAATTCATCA	AGAGCGAACTGCGTTGATTT	Shirasawa et al. 2012
A10	IPAHM352	40.654				GGCGGGACACTTATCAGAGA	TTCCGTGTGACAGAAATACCC	Cuc et al.2008
A10	TC31G11	40.997				TTTTGAGACTGTTGGTGGTGTC	CACTCTGATCACGTGCAATACA	Macedo et al. 2012
A10	AGGS1425	43.018				CATCAGCGCAGGATAAATCAA	CTGAAGGAGTTTGCAGGAACTT	Huang et al. 2016
A10	AHGA195527	44.254				GAATTCCAAGAGGTCGGAAA	CATATATTCACCTTCCCGCA	Zhou et al. 2016
A10	ARS710	44.975				GTGTGGATTTGGATATCGGG	GTCGTTGTCATTGTCGTCGT	Wang et al. 2012
A10	AHGA195525	45.085				AAATTCCAATAATCGTCGTCGT	GTGTGGATTTGGATATCGGG	Zhou et al. 2016
A10	IPAHM75	47.118				ATATGGCATGGGTGTTCATC	CCTAAAGCAGCATATTGCATAC	Cuc et al.2008
A10	AHGS1306	49.171	LG06.1			TCTTTGAAGGAGGTCGAGGA	CATCCATACCTCAGGCCACT	Shirasawa et al. 2012
A10	AGGS0357	50.082				AACATACTGAGGCCGTCTTGTT	CTTCCATCACCGTTCATACTCA	Huang et al. 2016
A10	AHGS2552	52.368	LG06.1			GGAACTAACATCCGTTCCGA	TTTGCTTGTTTTGATGGCAG	Shirasawa et al. 2012
A10	AGGS1600	57.348		*	Zhonghua 10	CGCAATTCAACTGATTCCTTC	CCCTCCATTTCGTCTTCTACTA	Huang et al. 2016
A10	AhTE0714	59.461				TCAAGCCCTACAATCTATCATTCA	TTGAAAAATTGAAAACCATTTTATG	Shirasawa et al. 2012
A10	AhTE0097	62.179	LG06.1			TCTTCCTTTAGGCGTTTGACA	CGAACGGTCCGATTTTATAAGT	Shirasawa et al. 2012
A10	AGGS1232	64.884				CGCATCATTGTATTTCCTCTCA	ATTGAAGCTTGTGCTCTGATTG	Huang et al. 2016
A10	AhTE0482	67.607	LG06.1			GCCAACCGTACAAGAAATCC	GAAATGCAGCCATCAATGAA	Shirasawa et al. 2012
B01	IPAHM407C	0				TAACCAACACAAGCCCACAA	TCCATCATCACCCTCATCAA	Cuc et al.2008
B01	IPAHM171C	1.752				CAACACAAGCCCACAACAAA	TCCATCATCACCCTCATCAA	Cuc et al.2008
B01	GM1694	7.667				GCAAGAGAGAGAAACACCACA	CACGGATATTTCGAATTGACG	Qin et al. 2012
B01	AGGS0878-2	10.869				CCGTACCATACCCTATCATTCC	GTTACCAACACGAGGTTCCATT	Huang et al. 2016
B01	AGGS1603	13.215				CGAGCGTGACTGTCAAATCTAC	TAGTGAGGGAGAAGGGACAGAG	Huang et al. 2016
B01	AGGS1268	35.489		*	ICG 12625	CAATTTCAAGCCTTTCAACCTG	CTCTTGCTTCCTCCAAAGTTGT	Huang et al. 2016
B01	AGGS2057	41.026		*	ICG 12625	GAGAGAAATGAGTGAAAGGGATAG	TTCTCTTCTTTGCTCCCTCTC	Huang et al. 2016
B01	AhTE0113	43.133	LG01.2			TTATGGCATCCAAGGGTCAT	TCCCTAGTACCCGGATGATT	Shirasawa et al. 2012
B01	pPGSseq10C12	50.866				CAAACTTGGGCCAACAGACT	TTCACTTCTAACCGAGCTCTCTC	Ferguson et al. 2004
B01	AGGS0925	52.802		*	ICG 12625	CCCAACCTCTGAGCTATGATCT	TTCCGATGCGATCTCTCTCT	Huang et al. 2016
B01	AHGS1358	53.8	LG01.2	*	ICG 12625	TACTACTGTTGCCGCTGTGC	TTTCTCACCATTGGCATTCA	Shirasawa et al. 2012
B01	AHGS1098	54.378	LG01.2	*	ICG 12625	CTGTTGACGCTGTGAAATGG	TTACCCCTTTCCTTTTCCTGA	Shirasawa et al. 2012
B01	AhTE0251	56.13	LG01.2			GCGTCGTCTTCAATTAGGTTACT	AAAGATCAACAAAGAGCAATGAAA	Shirasawa et al. 2012
B01	AGGS1196	57.499				TTGTGCGAAGGGTAAGATAGAA	TCATCTTCTTCCTGTGCTTGAA	Huang et al. 2016
B01	TC7H2	58.423				TCAGGATAATGACAGAGTGAGT	GGAAGAAGACCTTTGATGAG	Moretzsohn et al. 2005
B01	pPGSseq13A7	59.723	LG01.2			AATCCGACGCAATGATAAAAA	TCCCCTTATTGTTCCAGCAG	Ferguson et al. 2004
B01	pPGSseq12D5	60.595		*	ICG 12625	GTGTGGGGAAGTTGGATTTG	GCTCTTTTTCTTTTCTTTTTCTCC	Ferguson et al. 2004
B01	AGGS1376	61.665				GGGAAGAAGTGGAACAAACAAA	CGCTCTACACTCCTTCTCCTTC	Huang et al. 2016
B01	Ah11-1	62.792				AAATAATGGCATACTTGTGAACAATC	TTCCACCCAAGGCAAGACTATG	Bravo et al. 2006
B01	AhTE0414	63.427				ATAGGGAGGCTTCTTTGCGT	GATTTGTGTTCAATTTGGTGGA	Shirasawa et al. 2012
B01	AGGS1761	63.956				TCCCACTCATTATCTTTGTTGC	TATGTGGTGGGTCTTTGTGAAG	Huang et al. 2016
B01	XY26-1	64.975				TCAGTTCCTGCTGTGATTCG	ATTCTTCCTTGCCACCACAC	Tang et al. 2012
B01	AGGS1888	66.351				ATGAGATCCCAAACTCATGGAC	GCTTGATTCCAAGGAGGATGTA	Huang et al. 2016
B01	AGGS0440	67.08				ATGCACAAGATGTATGCCTGTC	ACGCCCATTGAGAAGTTTGAT	Huang et al. 2016
B01	AhTE0129	67.617	LG01.2			GCATGCAATCGAAAGATGAC	TGGAAGCAATAAGGACTTCG	Shirasawa et al. 2012
B01	AGGS0607	68				GGTCAAGAGCAATTCAATCTCC	GTTCGAAGCTCAATTCCTTGTT	Huang et al. 2016
B01	AHGS2292	68.687	LG01.2			CAGGACATTCTGTAACCGGA	CCACTTGAACCAAAAAGGGA	Shirasawa et al. 2012
B01	AGGS1287	69.214				GGAAGAAAGAAAGAAGGGAGGA	GATGACGATCTCGTTCTTCTCG	Huang et al. 2016
B01	AGGS0707	70.031				CGCACGCTATGTCTTCCTCTAT	TCCACCCTTATGTTCACTACCC	Huang et al. 2016
B01	AHGS1323	70.973	LG01.2			GGCTAGCATTTCGGAGTGAG	TGGTTCATGTTTCTCGATCCT	Shirasawa et al. 2012
B01	AGGS1717	71.437				ACTGCCTTTCCTTTCCTCTTCT	CACACCTCTCATACCTTCTCCA	Huang et al. 2016
B01	AGGS1010	71.592				TCTGCATGTTATGGACGATGAT	GATGGACATGAAGAATTGCTGA	Huang et al. 2016
B01	AhTE0536	72.635	LG01.2			ATTTGGGGTTTGATGACAGG	TCACACATGGACATCTTGCTT	Shirasawa et al. 2012
B01	AGGS1553	73.036				GTTCCTCTTAGTGGAGCATGGA	TACGAGGAGCCTTGAAGGATAA	Huang et al. 2016
B01	AGGS2359	73.604				GAGAGGACAGTGTCGGAGAGAT	TACCTGGTAAATCCGACGGTAA	Huang et al. 2016
B01	AGGS1122	73.921				CACTCCATCATCTAAGGGTCAA	ACCTATTTCCCAATCATCATGC	Huang et al. 2016
B01	AHGS1625	74.019	LG03.1			TCTGCATGTTATGGACGATGA	TGGACATGAAGAATTGCTGAA	Shirasawa et al. 2012
B01	AGGS2536	74.205				CCCTTAAACCCTTAAACCGTAA	GGAATGCCTGCTCATAATACAG	Huang et al. 2016
B01	AHGS2466	74.554	LG01.2	*	ICG 12625	TTGGATTGGAATGCTGACAA	GAAAGGGATTGCCTCTCAAG	Shirasawa et al. 2012
B01	AHGS1369	74.906	LG01.2			TCAAACCGTGAACCCTTTTC	ATGGAGTCCACGCAGTCTTT	Shirasawa et al. 2012
B01	AGGS0927-1	75.177				GGTTTCATAGGTTCCGTGATTC	AAAGGAGAAATGGAAGCCCTAA	Huang et al. 2016
B01	AGGS2580	76.002				CGTTCTGTTCATCCCATCAATA	TTCACCGCTACTGAAGAAGAGA	Huang et al. 2016
B01	AHGS1462	76.392	LG01.2	*	ICG 12625	TTGCACTGCACGACTCTTTC	GAAGCACCTTTTATGGCACC	Shirasawa et al. 2012
B01	AGGS1110	77.242				CGTAGAAGCAAGGAGAGAACGA	CAGCCAAAGTCAATCACAAA	Huang et al. 2016
B01	AGGS1363	77.981				GACAACGTGTAGTAGCGACAGC	TTTCGCTGGTAAATCCGATAGT	Huang et al. 2016
B01	AGGS1334	79.108				AAGATGGGAAGAAGAGGAGAGG	ACAGCTCCATTCTTCTTTGTGG	Huang et al. 2016
B01	EM59	79.113		*	ICG 12625	ACCATCACTACAGCCATCTC	ATCTTTGACATCACCGTTTC	Liang et al. 2009
B01	AGGS1014-2	79.956				GTGAAGTGGTGAGTGAGTGAGG	ATGTAGAGACGACACCCATGCT	Huang et al. 2016
B01	AHGA25772	80.719		*	ICG 12625	CATTTTTGTTCATGTTTTATGTGGA	TGCCCCAGTTTTTGCTTCTA	Zhou et al. 2016
B01	AGGS1161	81.376				GCACACACTCCTATGATCAACC	AGCTGCCTGAGAAAGACAAGTT	Huang et al. 2016
B01	AGGS0992	81.476		*	ICG 12625	CACCCTCAACCATTAGTCACAA	AGTAAGTGCGCAACATCACAGT	Huang et al. 2016
B01	AGGS0305	83.075		*	ICG 12625	TGCACGACTCTTTCTTCTTCTTC	CCATGCTAATTATAGGACCACGA	Huang et al. 2016
B01	AGGS1469	84.648		*	ICG 12625	TGAAGGAGGAGAAGAGAACGAG	TAATCCCGACACAGACAGAGAA	Huang et al. 2016
B01	AGGS2497	85.072		*	ICG 12625	CTCACTCAACTCAGCGTGTAGC	GAGAAATCAGGTGTTGTGGATG	Huang et al. 2016
B01	AHGA68628	86.526				CACAGTGAGCTTGGCGTTTA	TATGCTGTCTGCAAAGGTGC	Zhou et al. 2016
B01	AHGA68614	87.654				CTCGCGTAACATAGGCACAA	TTATACACCCACGGCAACAA	Zhou et al. 2016
B01	AHGA159068	91.226				AAGTGACCCCCAATATACAAGTT	AATGCATGAGCTTCCATCAA	Zhou et al. 2016
B01	AHGA25803	93.419				CACGTTTATGTTACAATATGCGAA	TTGGCCCTCTCAGACATCAT	Zhou et al. 2016
B01	GM1331	94.888		*	ICG 12625	TCAAGCAAACTGGTCAGAGAA	AAGGAACCGGAAACCATACAC	Qin et al. 2012
B01	AHGA159069	97.183		*	Zhonghua 10	TTTCCACATGACCCTATCCAA	AGGGGATGGGATTCGAACTA	Zhou et al. 2016
B01	AHGA364920	98.235				TGGGACAGCAAGGTCTATCA	CCGTGATTGATTTCAATTTTCA	Zhou et al. 2016
B01	AHGA364936	102.225				TCATCTCTCAGCCCACATCA	TTGTCAAAATAAATCGGACAAAA	Zhou et al. 2016
B01	AGGS1276	105.594				GCGAAATTGGAACAGTAAGAGG	GCAAGCCTACCAAGAGAAAGAA	Huang et al. 2016
B01	TC3E2-2	113.628				TGAAAGATAGGTTTCGGTGGA	CAAACCGAAGGAGGAACTTG	Moretzsohn et al. 2005
B01	AHGA226117	118.733				CATAAAAGTTGCTGACCCCC	TGGTCATATTCAAACGCTGC	Zhou et al. 2016
B02	pPGPseq2D12B	0	LG02.1			AAGCTGAACGAACTCAAGGC	TGCAATGGGTACAATGCTAGA	Ferguson et al. 2004
B02	TC38D6-2	2.175				GGTTGTTGGAAGAAGACAAAGG	AGACTCCTCCTTCCCTGCAT	Macedo et al. 2012
B02	AGGS0884	3.368				TGGGACTAGTAGGTTAAGGTTTGA	TCATAGACAAAGGGAAGCATGA	Huang et al. 2016
B02	AGGS2383	4.173				AAGAAGCTGAACGAACTCAAGG	GTGCAATGGGTACAATGCTAGA	Huang et al. 2016
B02	AGGS1933	5.238				AACGGTAGAGACTCCTCCTTCC	TACGGTTGTTGGAAGAAGACAA	Huang et al. 2016
B02	AGGS1625	12.868		*	Zhonghua 10	GAGAGGGAGATCTGAGAGAGTGA	CTCTCTTTCTTCTGGTGTGCAA	Huang et al. 2016
B02	AHGS2344	23.132	LG02.1			CTATCTCAACCCGCGAAGTC	GAGAGGCATCTCAATAGGCG	Shirasawa et al. 2012
B02	AGGS1103	27.625				GAAGAAGAAGCAAGAGAGAACACA	CCTTATGTGCCATTCAACCATA	Huang et al. 2016
B02	AGGS0409	36.92				GCACTGGGAAGATTTACTGAGG	GTGGCACCTTTATGACAAATTC	Huang et al. 2016
B02	AHGS1419	42.002	LG02.1			TCTCCATGGTGATTGAACGA	TGCAAGCTGTCATTAGGCTC	Shirasawa et al. 2012
B02	AGGS1592-1	43.038				GGGAGAGCAGAGATTGAAGAAG	TAGTTGCAAGCTGTCATTAGGC	Huang et al. 2016
B02	AHGA362464	44.007				ACCATGCTTAAGCCATACCG	CATTTGAAAGGGGATGAGGA	Zhou et al. 2016
B02	AHGS1355	46.763	LG02.1			ACATCATCAATGCCCTCACA	AATTCCTCATGGGCTGACAC	Shirasawa et al. 2012
B02	AHGS2238	48.79	LG02.1			TCCTCATTCAAAACCATCACC	GGAGAGAGGAGAAGAGGGGA	Shirasawa et al. 2012
B02	AHGS1853	50.351	LG02.1			TTTTAGATCCATTTGGTTTCTCTTT	GGACCAAAAATCTCTGAGCG	Shirasawa et al. 2012
B02	AGGS1085	53.202				AGGATCCGGCAAGAATAAGAAT	TCACACACCTCATCACACACTG	Huang et al. 2016
B02	AHGS1261	54.81	LG02.1			GCAGAGGTAGCAGGGATGAG	CCCCTCTCAACGTCTCTCAA	Shirasawa et al. 2012
B02	AGGS2332	55.071				TGTCTCAGATCTGCCATAGCTT	TCTACAACAATCCAAACCACCA	Huang et al. 2016
B02	AGGS1445	55.644				CTTTGACATTCTGCTTTCCACA	CCATGTTGGTCTTTCTAAATGC	Huang et al. 2016
B02	AGGS2195	56.23				TGTTTCATCTGCTCTTATGTGG	ATGCTCTTTCCGGTAGTGTGTT	Huang et al. 2016
B02	AHGS2200	56.992	LG02.1			CGTGTGGCAGATTTCCTTTT	ATGTGATCCCACCGTCAAAT	Shirasawa et al. 2012
B02	AGGS1569	57.735				AGGCTGATCAATCTTCAACTCC	TCTCAAAGGTGCTTGATTTGC	Huang et al. 2016
B02	AGGS1532	58.227				CATGTGATTGGTCGTCATCTTT	AGGATCTGCCAAGAGTTAATCG	Huang et al. 2016
B02	AGGS1344	58.889				TTTAGAGAGCCTTACCACCTTCC	GCACTAATCCCTCGATTCATTC	Huang et al. 2016
B02	AHGS1530	59.216	LG02.1			CAAGTGAGAGAAAGGGAAAGAGA	AGGTAATACACCAGTGCGCC	Shirasawa et al. 2012
B02	AGGS0185	59.442				TTTCTTGGTTCCTTTGGCTTC	TGCTCAAGTGTCCTTATTGGTG	Huang et al. 2016
B02	ARS737	59.741				TTTTTCACATTCAGTCATGCG	ATGCATCCCTTTTTGGTGAT	Wang et al. 2012
B02	AGGS1348	59.927				CCGCAGAGTTTAGGCTGACT	CAGAGCGGAGGATCTTTGTTAT	Huang et al. 2016
B02	Ah26	60.469				GAAAATGATGCCATAAAGCGTA	AGTGTAACACCCCGTTAGCC	Gimenes et al. 2007
B02	AGGS1678	60.53				CTCCCATCTCTCTTCGTCTTTC	GAGAGGAGGGAAAGGAGTGA	Huang et al. 2016
B02	AHGS0429	60.713	LG02.1			AGCACACGTGCATAGGTGAG	TGGGTAGCTATGCATGATTTT	Shirasawa et al. 2012
B02	pPGPseq2G4	60.864				TTCTTGGTTCCTTTGGCTTC	TGCTCAAGTGTCCTTATTGGTG	Ferguson et al. 2004
B02	AHGS2079	60.964				TGTTTTCGTTGTTGCACACTT	TTTAACCAATTGGGGTGGTG	Shirasawa et al. 2012
B02	AGGS2413	61.365				GGACCAATATTGAGCCAAACG	GATTTGCATGTTCTTCCTCTCC	Huang et al. 2016
B02	AHGS1805	61.529	LG02.1			ACCAATATTGAGCCAAACGG	AGCCAAGGATTTGCATGTTC	Shirasawa et al. 2012
B02	AGGS1175	61.763				AAAGAGGAGGGATGGAGAAGAC	GAGGAAGCCTTGCTACCATTT	Huang et al. 2016
B02	GNB1040-1	61.998				TCACTTTTGAGTGTGCCTGC	TCCATTAGTGAGAATACCCTAACAAG	Wang et al. 2012
B02	AHGS1987	62.521	LG02.1			CATCGATGAGGGGTGTTGTA	AATGCAAAATGGTGCTTGTTT	Shirasawa et al. 2012
B02	AHGS1928	62.893	LG02.1			TAAACGTGTTGGCACGAAAA	ACTCCGCATGCTGTGATTAG	Shirasawa et al. 2012
B02	AhTE0577	63.21	LG02.1			GAGTTGGCTCTGTGATTTGTGA	GCAAGGTGTATTAAATGAAACCAA	Shirasawa et al. 2012
B02	AGGS0399	63.629				TGAGGAGCCTTGAAAGATAGGT	CAGGTTGAGTTCGGAATTTGAT	Huang et al. 2016
B02	ARS783	64.347				GCCATATTTCTGTCAAATCAAAA	TACCATCTGGTTTACCCCCA	Wang et al. 2012
B02	AHGS1473-1	65.608				CCCTAACCCTAATTCCCATCA	ACCGATCTCCCTTACCGATT	Shirasawa et al. 2012
B02	AHGS1269	66.239	LG02.1			GAGACAATAGAGGCCTCCCC	TTTTTCCCTCCTTTTTCAGTT	Shirasawa et al. 2012
B02	AGGS2019	66.679				CTCCCTTCAAGTTCAAGAGCAC	GCAGCATCTGAACAAGAACAAA	Huang et al. 2016
B02	AGGS2046	67.681				CCGACAGAATGTAGCATGTGAT	TCGTGAGCTGAGAGAGAGAGAG	Huang et al. 2016
B02	AGGS2219	68.815				ATCACAGCAAGGTTCACCTCAT	TGATGTAGAGGGAGAGGGCTTA	Huang et al. 2016
B02	AHGS1251	69.601	LG02.1			GGATTCGGTGAAACGACACT	GATGCCCTTTCTTCATCCAA	Shirasawa et al. 2012
B02	AGGS1643	70.712				CTTTGCTCATTGTTTCTTCACG	ACTCAGATGCCCTTTCTTCATC	Huang et al. 2016
B02	AGGS2475	71.725				TGCTACTTTCATCGCATCACTT	CTACCGATCTCCCTTACCGATT	Huang et al. 2016
B02	AHGS1818	80.919				TCGTGCGACAGAGAAGTCAC	CCAACAGAAAATTCATTCGC	Shirasawa et al. 2012
B02	pPGSseq16H8	81.761				CCGTACCGGTGCCATTAT	CGCCAAAATGAATGCACTA	Ferguson et al. 2004
B02	AHGS2565	83.561				GGTCGAATTCGGAGCTTAAT	AATAAAAGCGCAACGCTCAT	Shirasawa et al. 2012
B02	AGGS0297	87.782				GATGGAAGAATCCGATGGTATC	TGAGAGCAAACAAGGAGAGAGA	Huang et al. 2016
B02	AGGS2393	88.75				TGCGTCTATCACAACAGCAAC	TTGATGTCTGTGCATGTGTTTC	Huang et al. 2016
B02	AHGS1428	89.459	LG02.1			GAAAAAGCAGTGGAGGGATG	CGTCGGTGTTTTTCTACTTCG	Shirasawa et al. 2012
B02	AHGS2252	90.375	LG02.1	*	Zhonghua 10	TCATGCAAGAACTCAGGCAC	TCTTTCTCCCGATCTCCTCA	Shirasawa et al. 2012
B02	AHGS1241	91.57	LG02.1			GCTAAGCTAAATTACCCATTTTGTG	GTTTGAGCTTGTGCAGTGGA	Shirasawa et al. 2012
B02	AGGS1400	92.317				ATAACTCCCGGATCATGCAA	ATGTTGTCTTTCTCCCGATCTC	Huang et al. 2016
B02	AHGS3626	94.873	LG02.1	*	Zhonghua 10	AGGTGGAGCTTTTGCGTCTA	TTGATGTCTGTGCATGTGTTTC	Shirasawa et al. 2012
B02	AHGA327396	98.236				TCTTAAATTCGAACCGCGAC	TGGAAACACAGCGACAGAAG	Zhou et al. 2016
B02	AHGS1750	102.974	LG02.1			ATTGAAGAACTCACGGCGAC	CTGTTCTCACCGTAAAGCCC	Shirasawa et al. 2012
B02	GM2808	105.512				TGTTGCTTTGTTCTGCCTAATG	GGATGAATAAGATTAAGATGGCTGT	Qin et al. 2012
B02	TC1E1	106.217				CAGCAAAGAGTCGTCAGTCG	GAAAGTTCACTTGAGCAAATTCA	Moretzsohn et al. 2005
B02	AGGS2092	110.676				CTCCCTCCCTCTCTCTCTAACC	GTGTTTCTAGCAGCAACGACAG	Huang et al. 2016
B02	pPGSseq14G3	113.135		*	Zhonghua 10	CAATTTTATTTGCCACATGCT	TCGCAGTTCTCAAAGTTATCG	Ferguson et al. 2004
B02	AHGS1278	116.57				GGAGCAGAATTCAGTTCATTTACA	ACTGGAGCCTATTCTTCGCA	Shirasawa et al. 2012
B02	RI2A06	121.2				TTCCTAAACTGGAAGCGTGTTC	CAAGAGCTTTCTTCTGCCATTC	Moretzsohn et al. 2005
B02	pPGPseq2F5-1	123.521				TGACCAAAGTGATGAAGGGA	AAGTTGTTTGTACATCTGTCATCG	Ferguson et al. 2004
B02	GM1655	126.12				TGTTCAGCCGCCTAGAGAAT	GCAGGTAACTTCCCCGTAAA	Qin et al. 2012
B02	GNB1062	130.188				CAAAGAAAGAAAGGCGATGG	TCGAGATTCCTCAATATTTTGCT	Wang et al. 2012
B03	pPGSseq14C11	0		*	Zhonghua 10	CGTTGGGGACAAAAACGATA	TTTTCTTGAAACTCGTTGATATGG	Ferguson et al. 2004
B03	AGGS0080	6.018				ACATGTCATAACCACAGCTTGC	ATAAATGAGGGCCTCCAAAGTT	Huang et al. 2016
B03	pPGSseq16F1	6.952	LG03.1			TGCTTCCATCAGCTTTTCCT	AAATGAGGGCCTCCAAAGTT	Ferguson et al. 2004
B03	AGGS2303	12.226				CAACATCAGAACACACCGAACT	AAGCAGATACGTCCCTGATCC	Huang et al. 2016
B03	AhTE0600	15.286	LG03.1			TCCCTATGCTGTTGGACACA	AAGCCAAAGCAAGCATCACT	Shirasawa et al. 2012
B03	pPGSseq9G12B	16.691				CTGCCTCTGCTTCCTCTGTT	TTGGAAAACACACATGCACC	Ferguson et al. 2004
B03	Ah-590	19.146				CAAAACGCAATGCAAGGTACG	ACGAACGTGCAGCAAGAAGAAG	Moretzsohn et al. 2005
B03	AhTE0305	20.847	LG03.1			CTCATTGACCATGACTATCACGA	CGAAACGTTCTCCTATTTGAATG	Shirasawa et al. 2012
B03	AGGS1622	22.227				GAAGCAGAGGAGGCTGAGAAT	CTGGTTCATTGCATTTGCATAC	Huang et al. 2016
B03	AGGS1849	23.582				GAGAGAGGAAGAGGGATAGGG	CCTCTCTTTCCTTCCCTTATTT	Huang et al. 2016
B03	GM1954	25.97				GAGGAGTGTGAGGTTCTGACG	TGGTTCATTGCATTTGCATAC	Qin et al. 2012
B03	ARS761-2	26.135				TCAATTTCTTTCTGTTGTTGCAC	TGGGAGCAGAAAATCAGCTT	Wang et al. 2012
B03	AGGS1446	30.561				CCTTTGTGCTTTCAGACAATGA	GCTCCTTCTCTCTCGCTTCTAA	Huang et al. 2016
B03	AGGS2175	31.568				ATGGAGGGATAGGAAGGAGAAC	TATGCAAGAATTGGTCAGAAGG	Huang et al. 2016
B03	AGGS1142	32.094				TACTCTCTCCCTCTCCCTCTCC	ACGAAATGGTAGACTTGCACCT	Huang et al. 2016
B03	AGGS1227	32.858				TGGCAAGAGCTCAGCATAAATA	CTGTAAACGTCCCATGTCTCC	Huang et al. 2016
B03	AGGS1119	33.404				TTGATCAAATCCCATCGTGT	CTTTATTCTGCAGCTGTGCAAC	Huang et al. 2016
B03	AHGS1461	34.262	LG03.1			TTCAAGACCTCTCCGCTCAT	TTCATCGTGCTCCTTCTCCT	Shirasawa et al. 2012
B03	AGGS2477	34.652				CAAGAAGCCAATGAGCCTTAAC	GATTGAATGGGAGTTTCATCGT	Huang et al. 2016
B03	AGGS2558	35.078				CCTCCCATTTATATTCCCTTCC	TGTTTGTGTGCTCTTTCTCACA	Huang et al. 2016
B03	AGGS0889	35.543				TGCAGCTAAGGTTGTGTTGAGT	TGAAGCTTTGGAAACTTGACAG	Huang et al. 2016
B03	AGGS1192	36.214				GGGAACTACTCAAATGAAGATGC	GACACGTATTGGACTGTGAGATG	Huang et al. 2016
B03	AhTE0621	36.854	LG03.1			CACTTTGGAGTTTGGACAGAAA	CGAATCTTGATCGCATCTCTC	Shirasawa et al. 2012
B03	AGGS1038	36.924				CTTCACAATGGCATCATGCTTA	TTCTCTGTTGCTGCCTTAATGA	Huang et al. 2016
B03	AhTE0522	37.237	LG03.1			TTGCTGCTGTTATCTCCTTAAAAA	GCTAAAGCAAAGAGAATTGATTGG	Shirasawa et al. 2012
B03	AGGS0190	37.612				CAGATGCTGATGCACTGATTTC	CCAATAACGTGGCAGCATAATA	Huang et al. 2016
B03	AGGS1985	38.005				CCCGAACCTTTCTTCTTCTTCT	AAGTCACCGGACTGAAGGTG	Huang et al. 2016
B03	XY45	38.509				TAATAATCGGCATTGTGCGA	TTCCGGCAAGTTCTTGAGAT	Tang et al. 2012
B03	AHGS1429	38.921				CGCGACATAAGTGGACAGAG	ATGGTGATCTCTTTGGTGGG	Shirasawa et al. 2012
B03	AGGS0933-1	39.175				TGCACAAGAGAGAACCAAGTGT	AGCTGCAAAGATAGGAAGCAAG	Huang et al. 2016
B03	pPGSseq13E9	39.92				GGAGGAGGACGACGATGATA	TGTCGTCTCATCCAAAGGAA	Ferguson et al. 2004
B03	AGGS2426	40.86				TTGCTATAGCCCATTTGACCTT	TTGAAACATACCATGCCTCATC	Huang et al. 2016
B03	AGGS0057	41.239				AGACATTGGCACTACCTCAACC	CTCATATCTGCCGTCAACACTG	Huang et al. 2016
B03	AHGS1904	41.706	LG03.1			TCTTCCGAATCAAAATTGGC	TTCCTTCCTCATATCTGCCG	Shirasawa et al. 2012
B03	pPGSseq16C7	42.355	LG03.1			TTGCTACTAAGCCGAAAATGAA	CTTGAAATTAACACATATGCACACA	Ferguson et al. 2004
B03	AGGS2144	43.026				AAACTACCCTTCTCTCCACCAC	GATTATGGTGTCGTCCTATTTGG	Huang et al. 2016
B03	AGGS2579	44.261				TGATGGAGAATCCATTACTGGTC	CCTTTGTCTTTACCACCTCCAC	Huang et al. 2016
B03	AhTE0552	45.051	LG03.1			GCAACAAAAATTCTCGAAAGC	TCTGCTTATGCTTCCTCCTACC	Shirasawa et al. 2012
B03	AGGS0315	45.518				TTCTCTTTCACCAAGGAGGACT	CACCACACCAAACACCAATAAT	Huang et al. 2016
B03	AGGS0339	45.558				CCCTAATATTCGGCCATCCTTA	TGGTATGAGAATGAAGAGGAGGA	Huang et al. 2016
B03	AHGA179377	46.95				ACAGTGAAGGTGGGATCCTG	TTTGATTGAACTTCATCCCAATAA	Zhou et al. 2016
B03	TC31H2	47.515				AGTCATGTCCATTTCATATACAG	TTTTGGACTTACACCCTCTA	Macedo et al. 2012
B03	GM1996	47.677				CATCCCATCATTTTCCCTCTT	TACAGTGAAGGTGGGATCCTG	Qin et al. 2012
B03	AGGS2259	48.279				TCGTTACCATCTTTCAGTTCCA	ACCAGCGCTGTAGAAAGAGAAG	Huang et al. 2016
B03	AHGS1661	48.766	LG03.1			TTGGCGCTCTCTTTTCTCTC	TGTGCTCAAATTATTACCATTTTTG	Shirasawa et al. 2012
B03	AHGS1340-2	49.834				TACGCTTGCCAACTTCACAC	AACGGTTGCTGCAAAGAACT	Shirasawa et al. 2012
B03	AGGS1596-1	50.016				TGTGGTGGATCTCTGAGCTAAA	CTTCACACAGGTTCTGCTTCTG	Huang et al. 2016
B03	AGGS1289-2	50.716				GCAACCTATCAGATGTTCAGGA	CAGAGGATTCGTGAAAGAAAGC	Huang et al. 2016
B03	AGGS0295-2	51.721				TATACGCTTGCCAACTTCACAC	GCGACTGAACAACAAGAAGTTG	Huang et al. 2016
B03	IPAHM103-1	52.037				GCATTCACCACCATAGTCCA	TCCTCTGACTTTCCTCCATCA	Cuc et al.2008
B03	PM238-1	52.591				CTCTCCTCTGCTCTGCACTG	ACAAGAACATGGGGATGAAGA	He et al. 2003
B03	AHGS1140	53.994	LG03.1			AGCGGGTGGTGAGATACTTG	AACGCTGACAAATGTACCCA	Shirasawa et al. 2012
B03	AHGS1298	55.07	LG03.1			TTCACTCGCTCTTTCCCAGT	TGCATCATCTTTTTCCCTCC	Shirasawa et al. 2012
B03	GM2388	55.38				GTGAGGAGCATCTTGTGTGGT	GAACTTCTTGCAAGGGAACAA	Qin et al. 2012
B03	AC1G11	56.807				CCTTTTTCTTTCAAGGCTCCTA	TTCGTAAATCAGAGGTGGTGAG	Moretzsohn et al. 2005
B03	AGGS0433	57.281				CGTAAATCAGAGGTGGTGAGGT	TCTGCTTTGCAAGTCGAGTCTA	Huang et al. 2016
B03	AHGS2036	58.948	LG03.1			GACCGAGAAACTTGGCAGAG	AAGCCCCAATCCATCTTACC	Shirasawa et al. 2012
B03	pPGPseq3F5	60.379				TTCAGTTGTGATTCCACCCC	TTACATGGCCACTGACTAGAAGTT	Ferguson et al. 2004
B03	AHGA300244	61.904				ACATGGCCACTGACTAGAAGTT	TTCAGTTGTGATTCCACCCC	Zhou et al. 2016
B03	AGGS1083	62.539				GGATTCACATTTGACACAGGAA	GCAGAGACTCTACATTGAAACAAG	Huang et al. 2016
B03	AHGS0626	64.831	LG03.1			ATTGCCTCACTGCGAAATCT	ACCCAAGTGAGTGATGGGAA	Shirasawa et al. 2012
B03	AHGS1571	64.847	LG03.1			GTGGGAAGCAGAAGAGGTTG	AAATCCGACGGTAACTGTGC	Shirasawa et al. 2012
B03	AGGS0056	67.041				GCTCGTGGGTAGAGGTGAACT	TGTTGAGGGATAGGATCGTTCT	Huang et al. 2016
B03	AGGS0005	68.167				AATAGTATGATGGTGCGGTGGT	AGGGTAGAGGTTGGAGAGAAGG	Huang et al. 2016
B03	GM2009	70.749				CAAACGCATACACCCCATAAC	TTTGGTTCTCGTTTGTGTTTT	Qin et al. 2012
B03	AhTE0459	70.939	LG03.1			CATCCGATTCCTTCTTGCAT	TGGAGGACCTTTTTCATTGC	Shirasawa et al. 2012
B03	AGGS0270	75.383				TTAAGCGGGTGGTGAGATACTT	GCTGACAAATGTACCCATCAAA	Huang et al. 2016
B03	TC9B12	75.493				GGCTGGGCTATGTTGATGT	TGCAGTACCTAAACCACCACTAC	Moretzsohn et al. 2005
B03	GNB70	76.638		*	ICG 12625	CTGCAGCTGCGGTAACTAGA	GGTAAGGTGCTCCTGCAAAG	Wang et al. 2012
B03	pPGSseq9E8	76.88				TAATAAAGGTGACGTGGCGA	TTATCATGATTACCACGACCG	Ferguson et al. 2004
B03	AHBGSC1003E10A	87.405				CAATCTCTTCTGCTCTGGTTT	CTGCTGTTATTCCTTTTCCAT	Moretzsohn et al.2009
B04	AGGS2509	0				CCTGTATAAGGGAACAGGTGGA	AGCATCACCATCATCCTCTCTC	Huang et al. 2016
B04	AGGS0284	7.764				AGTGAGATCAGAAGCAGAGCAA	AGGCCAGGAGAGCTAAGTTTGT	Huang et al. 2016
B04	AHGS1280	8.838	LG04.1			TGAAGGTGAGGGAAAGTGAGA	GGAGGCCAGGAGAGCTAAGT	Shirasawa et al. 2012
B04	AGGS0396	16.566				CGTCGTCCATGTAATTTCAGTC	TCTATTGTTGCATGAGAACGTG	Huang et al. 2016
B04	AGGS0890	23.593				CCATTTCCCAGAAAGTTCACTC	TGAGAGCTCTGTGTCCATGAAT	Huang et al. 2016
B04	AGGS2135-1	30.867				ACTGGAGGTCCTGCTGTTAGTC	ATACCAGTTCTCCAGCAAGCTC	Huang et al. 2016
B04	AGGS1102	32.188				CATGAACAATTACACCCAGTCA	CTTGTCAAACTCTGTGACTTAGCA	Huang et al. 2016
B04	AGGS0058	33.932				CTGGCCACCTAATCTTTCTGTT	GATTCCTATGCTCCTCCACCTC	Huang et al. 2016
B04	AHGA17754	35.004		*	Zhonghua 10	AGTTAGTCTGACCTGCGGGA	TGCAGTGAGAAACGGAAAAA	Zhou et al. 2016
B04	AGGS1613	37.378				ATGAAGAAAGACGACAGCATGA	CATGGATACCTGCGAGTAAAGA	Huang et al. 2016
B04	AhTE0191	38.72		*	ICG 12625	ACATGATGTTTCTGCCTTCCTT	CAAGTACAGTGGTGGTCTTCCA	Shirasawa et al. 2012
B04	AGGS1907	39.625				GAGAGTGAGGAAAGAGGATCAAA	TACCTTCTCCTCATCACCGAAC	Huang et al. 2016
B04	AGGS0081	41.882				AACCAAACTCAACCCTTACCG	CTGTTGAGGAGAAGACGCTGTT	Huang et al. 2016
B04	AHGS2017	44.505	LG04.1			ATTAGGGTTTGCAACAACGG	CAAAGCACGAACCCTCTCTC	Shirasawa et al. 2012
B04	AGGS1781	45.506				TTGAGTGCCAGTTTAGGGACTT	ATCGGATAGTCGAACCTGAAGA	Huang et al. 2016
B04	AGGS2052	47.386				TTTCCCTCTCACTTGCAACTCT	ATCGCAAGTCAACAACGAAGA	Huang et al. 2016
B04	AGGS1601	48.441				AAGAAGACCACGAAGATGTTGC	CTGCTTCTTTCTCGTCGTCAA	Huang et al. 2016
B04	AGGS1706-2	49.82				TCTCCCTCTCTATCCCTTTCA	AGGAGTGAGAGAAGGAGGAGGA	Huang et al. 2016
B04	AHGS1579	50.239	LG04.1			GCTGAGCTGAGCCAGAAACT	TTTCTGGAATCGCATCTCCT	Shirasawa et al. 2012
B04	AHGS1885	51.272	LG04.1	*	ICG 12625	CTGGCGGGAATGCTATATGT	TTGGTATGGAGGTGAGGAGG	Shirasawa et al. 2012
B04	AGGS2488	51.697				CCTGGATTTCTCTCTCTCCATC	CATAACGAACAAACCACAAAGG	Huang et al. 2016
B04	AGGS1850	52.718				CACACAGACATAATTGGGCATC	GGTGTAAACAGTTTGTGTCTGGA	Huang et al. 2016
B04	AGGS2159	53.402				TGCGGTAACTCCAATTAGTGAA	TAGATGGTGGTGATGGAGACAC	Huang et al. 2016
B04	AGGS0175	54.276				GAAGTTGCAATGACGAGTCTGT	GTGGCAGATAGCAGAGCTTCTT	Huang et al. 2016
B04	AHGA11179	54.741				AATTGCGAATTTGGGAACAC	CACAGGCACACTCAAGCAAT	Zhou et al. 2016
B04	AHGA11201	55.01				TGGTGTACGAAGGTGATGGA	CTTGAAGCCATTACCAGGGA	Zhou et al. 2016
B04	AHGS2196	55.85	LG04.1			CCATTTTCTCATTTACAGCATCC	TTCCATCTCCAACACCAACA	Shirasawa et al. 2012
B04	EM88	56.366		*	ICG 12625	AGAGCAGCAGCACAACAGAG	ACCCAAGCCAAAGTTCAAGG	Liang et al. 2009
B04	AGGS2500	56.897				CTGTTGCCCTCGAGACTTACTT	TCGCGTAAAGTGGATCTACAAA	Huang et al. 2016
B04	AGGS1336	57.837				TTTAGTGCGATCATGAGATGCT	ATGCACTCACCATGTGGAAA	Huang et al. 2016
B04	AHGS0288	58.128	LG04.1			CAGTTCTGAGCAAGCACTCG	ATTAGAACCCCTCACCCCAC	Shirasawa et al. 2012
B04	AHGS0202	58.423				CAATTCGTTTATCACCCGCT	TTGCAACGACGAGTCTATCG	Shirasawa et al. 2012
B04	AGGS0490	58.844				GTAACACCCTACCACGCAGAGT	AATGTTATTCACGAGCGTTGC	Huang et al. 2016
B04	AHGA17736	59.313				TTTAAACTCCGCAAGTCGTG	CAGAGTCCGAAGCATTCACA	Zhou et al. 2016
B04	AHGS2100	59.878	LG04.1			CAATAACGTATGCCATTTTCACA	CGTGTGAGCCAAGAAGACAG	Shirasawa et al. 2012
B04	HAS0556	60.609				AAGCAAGCAACCCTTGATGT	TGAATGCCCAGAAAAAGGAG	Zhang et al. 2012
B04	AGGS1750	61.425				TCGCAGATCTGATTAGAACCAA	AGATGAAGGTGTGCAAGATGG	Huang et al. 2016
B04	AGGS1590	62.337		*	ICG 12625	AGCGAGGCATGGTTATAGTGTT	TGTGACAGAGAGTGAGAAACCAG	Huang et al. 2016
B04	AGGS0186	63.48				CGGGAACTCATATTCTGACACA	TGGGACGATAACCTTATGGAAG	Huang et al. 2016
B04	GM2246-2	64.244				GCAATTTATGTGCACCCTTTT	CGCTTGACACCAATGAAGTCT	Qin et al. 2012
B04	AHGS1311	65.133	LG04.1			CACTTGAAGCACCAAATTGAGA	TGGGTGCCATTGTTTCATTA	Shirasawa et al. 2012
B04	AGGS1236	68.789		*	ICG 12625	GGATGTCCATTTCCAAGAGAAT	TTTGGTTAGAGTCTCGTGCTGA	Huang et al. 2016
B04	AGGS1512	71.392				CTTGTTTAGTGAAACGCTGCAT	ATGAAAGAGAGACTGCGAGGTT	Huang et al. 2016
B04	AGGS2251	73.391				ACGCACCACGTTACCATTAGAT	GATGGCACGAAGCTAGAGAGAG	Huang et al. 2016
B04	AHGA17749	76.396		*	Zhonghua 10	GGTACCTGCGGGTAGGGTAT	AAAGAGAGGGAGCCCGTAAG	Zhou et al. 2016
B04	AHGS1382	77.3	LG04.1			TTCCTGTGCCTTTTGGATTC	CGAGATGAAGGTGGTGAGGT	Shirasawa et al. 2012
B04	AGGS2569	78.755				TCAGTTTCAGAAGGTACGGTGTT	CCCTTCTTCTTCTTCAATGGTG	Huang et al. 2016
B04	GM1959	82.742				GTGTTCTCAGCCATCTTTTCG	GTGAAGGTGTTGTGAATGCAG	Qin et al. 2012
B04	AHGA161510	85.762				GCAAAGATGGCGATGAAGTT	GAAATCCAGAAATCAAGCTGC	Zhou et al. 2016
B04	AHS2312	88.969	LG04.1			CTTACCCACCAATTCTTCGC	TTGCTTCAGCAAAGTCAACG	Shirasawa et al. 2012
B04	AGGS2389	89.52		*	ICG 12625	GATTGGGTTGTGGGATTCATAC	CACAGACACACAGACAAAGCAA	Huang et al. 2016
B04	AGGS1184	92.018				CTCTAGCAACCTTCCTTTGAGC	CAAACTTCATAACAGAGGCAGGA	Huang et al. 2016
B04	TC11H6	93.418	LG04.1			CCATGTGAGGTATCAGTAAAGAAAGG	CCACCAACAACATTGGATGAAT	Moretzsohn et al. 2005
B04	GM1918	95.798				CTACCGCTTCTCCTCCTCCT	GGGATCCTCTCTGCCATCTAC	Qin et al. 2012
B04	IPAHM451	98.489				AAAGAGAGGGAGCCCGTAAG	CCTGCGGGTAGGGTATATATTG	Cuc et al.2008
B04	AGGS0706	98.855				GGTTGCAGAGAGAGAGAAAGGA	CCAGCCATGCACTCATAGAATA	Huang et al. 2016
B04	AHGS2429	116.164	LG01.1			GGGATTAAGGAAGGAGCAGG	TTGCAAAGGCAATTGCTAAC	Shirasawa et al. 2012
B04	POCR609	121.146				GATGAGTGCACGTAGGGGAC	TGAAACACACCATTCAACACAA	Tang et al. 2012
B05	AGGS2422	0		*	ICG 12625	GAGGGAGTAGAAGCAACAATGG	GTGAAGGAATCTACCGCCACT	Huang et al. 2016
B05	AHGS2014	3.439	LG05.2			TCATTGCTAAAGCCGATGGT	AACGGCGAGGGAAAGAGA	Shirasawa et al. 2012
B05	AGGS1129	12.433				AATCTTCCTAAGAAGGCAAGAGC	GGGAAGAATAAACCATGAAGCA	Huang et al. 2016
B05	AGGS1852	12.649				GAGAACTCACCGGAATTGAACT	GCTGTACAAAGCCGTCATTACA	Huang et al. 2016
B05	AhTE0119	15.15	LG05.2			AAGCTAGCGATGGCGATAAC	TTTATGCCCGCAAACTTTTT	Shirasawa et al. 2012
B05	AGGS0673	16.645				AATGAAAGAAGGAAGGGAGGAG	GCGCGACAAGTATCCGTATT	Huang et al. 2016
B05	AHGS1770	17.748	LG05.2			TGGAGGTTTCGTGTTTTCCT	AAGCTGAGATTGGGATAAGAAAG	Shirasawa et al. 2012
B05	AGGS0973	21.161				GCCATATCGATCGAGGAATTAG	CCCACATTTCTTGTGATTGTGT	Huang et al. 2016
B05	AGGS1178	27.058				GATTCGTTACTGCCGGTAAATC	AGGAGAGACAAACGACGATAGG	Huang et al. 2016
B05	AHGS1342	29.824	LG05.2			CTGCATAGTGGCGGTGATAA	CATCGGATTAATTCAACGGT	Shirasawa et al. 2012
B05	AGGS0403-2	30.654		*	Zhonghua 10	CTGTCGTAGTATTTCCTTCAGTCA	AGGGAGCTCTTGTTTGTTGAAT	Huang et al. 2016
B05	AhTE0623	31.914	LG05.2			GAAGAGGGGGATGATGATGA	GACAAACACAACAATCTCAAGGA	Shirasawa et al. 2012
B05	AGGS2415	32.655				GCTTGCTTTGATTAGGGTGATT	AAGTCCAAGAAGATTCCACCAA	Huang et al. 2016
B05	AHGS1292	33.732	LG05.2			CTGCCGAAGGTGGTTTGT	CCCTCTCTCCCCTCATTTTC	Shirasawa et al. 2012
B05	AGGS2115	34.073				GCAAAGACGTTGAAATGATGAG	GAGAGGCAGATAGCAGAGCTTC	Huang et al. 2016
B05	AHGS1624	34.848	LG05.2			AGCTTGCTTTGATTAGGGTGA	GCTGAAGACTTCCAAAGCCA	Shirasawa et al. 2012
B05	AHGS1188	35.508	LG05.2			TAAGAGAATGAGAAGCGGGG	TTTGCCTTCACTGGAAGCTC	Shirasawa et al. 2012
B05	AGGS1754	36.34				GGATCTTTGATCGGATTCCTAA	AAGAAAGAAGAGTGGTGCCAAA	Huang et al. 2016
B05	AGGS1481	36.814				CCATCGCGAGTGTATAAGAAAG	TCTTTGACACTACCATTGTGGA	Huang et al. 2016
B05	AGGS1464	37.206				GGCAGAAAGGGATGTTCGTACT	TGTGTCTGAGCTCACTTCCTTG	Huang et al. 2016
B05	AGGS1262	37.473				AGAGGGAAGAGAACACTGACCA	AAGGATTGCACTACGGGTTAAA	Huang et al. 2016
B05	AGGS2147	37.685				CCTGAGACCAGAGTTGCTTCTT	TTCTTGGAGCTCAACATAGTGG	Huang et al. 2016
B05	pPGSseq15D6	37.928				CAACGCCGAGACTAGAGACC	GGTTCCCTGCTCCTTCTTCT	Ferguson et al. 2004
B05	AHGS1914	38.257	LG05.2			TACCTGTGTGGAGGTTGGGT	GCACTCCGGGTTAAACTCAT	Shirasawa et al. 2012
B05	AHGS2141	38.328	LG05.2			AAACAGCGACAGTGACATGC	AATTTCAATCGCGAAACCAC	Shirasawa et al. 2012
B05	AGGS0243	38.341				CGCCGCATCCTACTACTACTG	CTTTCACGTGTCTTCCCTCTGT	Huang et al. 2016
B05	AGGS1706-1	38.514				TCTCCCTCTCTATCCCTTTCA	AGGAGTGAGAGAAGGAGGAGGA	Huang et al. 2016
B05	AGGS1538	39.804				GCAGAAGAAGCAAAGCATGTAA	ACGCACACTTCGTGAAACATAA	Huang et al. 2016
B05	AGGS0244	40.172				GGTGAGGCAGAGGGATATGTAG	TCGTTCTTCCCACTCTCAAGTT	Huang et al. 2016
B05	IPAHM455	40.545				TGCAGAGACTTGTATTTTGAGG	AAGCCTTTGCGAATATAACC	Cuc et al.2008
B05	IPAHM282	40.692				AAGCCTTTGCGAATATAACCA	TGCAGGACTTGTATTTTGAGGA	Cuc et al.2008
B05	AGGS1691	41.392				TGCTGCCCTCTCTCTCTCTTT	GGAGCACCATAAGAGAGAACTCA	Huang et al. 2016
B05	pPGSseq11E11	42.049				CTGCTATATTCTGGGCGGAG	CGAGAAAACAGTTTGGGAGG	Ferguson et al. 2004
B05	TC6E1-1	42.736	LG05.2			CTCCCTCGCTTCCTCTTTCT	ACGCATTAACCACACACCAA	Moretzsohn et al. 2005
B05	AGGS0809	43.141				GATCGATCGAAGATCTCAAAGC	GTTCCACTCCTCCACAAGAATC	Huang et al. 2016
B05	AGGS0979	43.431				GTTGCCTGAAAGGATTTACCTG	CAGCAAGTTGCATTGAGAATGT	Huang et al. 2016
B05	AHGS1672	45.455	LG05.2			CGCCCCTTCTTTTCCTAAAT	GGCAGAGAAGAGGAAGCAGA	Shirasawa et al. 2012
B05	AHGS1497	46.298	LG05.2			TCTTCCTAAGAAGGCAAGAGC	TGGGGAAGAATAAACCATGAA	Shirasawa et al. 2012
B05	AHGS1537	46.648	LG05.2			AAAAAGGTTGCAGCAATAGTATG	CGATCTCCCTTTCTTTCGTG	Shirasawa et al. 2012
B05	AHGA221480	47.22				TCAGAATTTCAGATTCGGGG	ATGCAAACAGTTCGGTCCTC	Zhou et al. 2016
B05	AHGA221476	47.851				AAGAAGAAAGCGGAAGGGAG	CGAGGAGCAGGATGAGGAT	Zhou et al. 2016
B05	AHGS1324	49	LG05.2			GGTGTCGATTCTTTCTCGGA	CCGACTAAACACCCGATGAT	Shirasawa et al. 2012
B05	AHGS1321	49.326	LG05.2			CTTTCACCGACTAACCACCC	TTCATGACGAGCATTTCGAC	Shirasawa et al. 2012
B05	AGGS2272	50.06				CCTTCTTTCACCGACTAACCAC	GTGAGTGTTCTTAACGGTGTCG	Huang et al. 2016
B05	TC19E1	50.612				ATCAGAAACAGAACCCTGGAGA	GGGGAAGAAGAAAGCGGA	Macedo et al. 2012
B05	AGGS2216	51.752				TGTGTGGGTTTAGGGTTTCTCT	AAATAGTGGTGCATCAGCCTAA	Huang et al. 2016
B05	AGGS0780	53.462				GCAGAACTGAACTGACATTTGTG	AATCTCAACAGAGGATCGTGGA	Huang et al. 2016
B05	AGGS2287	54.43				TTTCTTTCTTCTCTGGTGTGAGC	AGGCACAATGCACTCAAGTATG	Huang et al. 2016
B05	AHGS1755	55.878	LG05.2			GAGGAAGAACTGGGCATGAA	CATCAGCCTAAGCCCACATA	Shirasawa et al. 2012
B05	AHGS1532	57.171	LG05.2			CTGGTGTGAGCTCGAAGATG	AAACCAAGCCCAATGTCAAC	Shirasawa et al. 2012
B05	AGGS1188	59.97		*	Zhonghua 10	GCTTTCATTACTGTGGCATTGA	CCCATATTCACGAGCTATCAAG	Huang et al. 2016
B05	AGGS1599	61.629				GATGCCATGTGTCATGATTTG	CATCTTTGCCAGGAACCTTAAA	Huang et al. 2016
B05	AGGS2398	64.963				GAGGTGAGTGGGCACATAGAAT	CTTGGCACATTCAACAAATACG	Huang et al. 2016
B05	AGGS0931-2	67.314				CAAGATGATCACATGCTGCTTC	ACTGTGCTGAAGCCTGCTAAA	Huang et al. 2016
B05	AHGA363495	69.833				GCATTACAGTAAAAGAATTTCAAAGG	TTTTAACATTTTAAGTTTGAGAGAGGA	Zhou et al. 2016
B05	GM2769	73.553				CAAAGTCCCATGAATGCTCTC	TGAACGCTTGTTTGGTTCTCT	Qin et al. 2012
B05	AGGS1422	74.998				AGAAGCGAACCAGATCAAGAAG	CCAATAGTGAAAGGCATCATCA	Huang et al. 2016
B05	AhTE0446	77.137	LG05.2			GTGCCACGAGGTACACGATA	AGACACACACCACACGCATT	Shirasawa et al. 2012
B05	GM2137	79.459				CAAAGTCCCATGAATGCTCTC	GTATGAACCGAGCCAAATCCT	Qin et al. 2012
B06	POCR249	0				CCAGTTTTGTGCCCTTCTGT	GTGCACATTGCAAGAAAGGA	Tang et al. 2012
B06	AGGS1696	21.683		*	Zhonghua 10	TCCACCAACAAATAAACCTCTC	CAGGGTTGATGAGGTCTTAGAAA	Huang et al. 2016
B06	AGGS1036	31.022				GCCCTATTAATGAGCTTTCAGC	GCCACAAACGGCTTGTTAAT	Huang et al. 2016
B06	AGGS1515	41.866				TCGAGCTAGAAGACACAGATCG	TTTGATGAAGAGAGGGCACAC	Huang et al. 2016
B06	GM2444	42.911		*	ICG 12625	CCCTGTTACACACAAGCCATT	TGAGCAAGTGTTAGCCATGAA	Qin et al. 2012
B06	AGGS1190	44.797				AGGAAAGGAACTCCAGTGACAG	TGCCGTTGTTTCTCATCTCTTA	Huang et al. 2016
B06	AGGS2069	45.467		*	ICG 12625	ATCACTGCTTACCCTCTCTTGC	TTGATGAAAGAGACCCAGAAGA	Huang et al. 2016
B06	AGGS0237	46.385				CACCCAATCAATTTCACACCTT	ACTGAGATCCACCTTTCCCTTT	Huang et al. 2016
B06	AHGS1756	46.995	LG06.2			GAAAGACAAAACAAGGGCGA	AAAGGGAAAAAGATGTCGGG	Shirasawa et al. 2012
B06	AHGS2445	47.499				TTCTCCAACAAGACCAACCC	ATTACAGGGGCCGGGTAGTA	Shirasawa et al. 2012
B06	AGGS1150	48.383				ACCCACCAAGGTAATGGTAATG	AAAGCATAGCCACTTGGAGACT	Huang et al. 2016
B06	AhTE0589	48.766	LG06.2	*	ICG 12625	CCATCGGATATTGGAAGCAA	AGCTAGCATGCAACATGTCC	Shirasawa et al. 2012
B06	AGGS1223	48.95				ATGGTTTGAGTGAAGGGAAAGA	CTGAAGACGAGAGAAGGTGTGA	Huang et al. 2016
B06	GM1916	49.65				ATCGACAAGAATTGGGGTGA	TCTTCCACTCTTCGGAAACAA	Qin et al. 2012
B06	AHGA335472	50.478				TGTTGCTGATACTGCCGAAG	CCCATGATAAATTTGTATATCAAGCA	Zhou et al. 2016
B06	AGGS1713-1	51.251				TTGCCAACATAAGACCACTGAC	CACCGGGTATGACCTCTTTAAT	Huang et al. 2016
B06	AHGS1431	52.399	LG06.2			AGTGGAGGAGCTGTCAGAGG	TTGCGATCATTATCGTTGGA	Shirasawa et al. 2012
B06	AGGS1587	53.284				CGCACAATAGCTCACTTATCCA	TTGGACTCTCCTGCACTTCTAA	Huang et al. 2016
B06	AHGS2317	54.707	LG06.2			ATTCAGTTTGGGGGAGGAAG	TGGGTCTCTGTCCATCAGTG	Shirasawa et al. 2012
B06	GM2767	55.57				ATGACAAGGCTCTTTCGATCC	TACTTGACCCTCCTCCTCCAT	Qin et al. 2012
B06	GM2337-2	56.606				TGTGGAAATGAAGGGACATTG	TGAGAGTGAGTGCGAGTGAGA	Qin et al. 2012
B06	AGGS0983	58.399				ACACGTAGAGGAGGAGGATACG	CCCAGCTTCTTGTTTGTCTTCT	Huang et al. 2016
B06	AGGS1205	59.005				GTCCTTGTCCTTGTTCTTGCTC	AAGGACTAACACTCCTCCTCAA	Huang et al. 2016
B06	AHGS1337	59.571	LG06.2	*	ICG 12625	TTCACTTCCGATCAACCTCC	AGGCTCCTTGTTTTCAGCAA	Shirasawa et al. 2012
B06	AGGS1589	60.039				TCAACACCAGCTCTTCTCTCAA	GCAAACCAGAAGGGAAGAATAG	Huang et al. 2016
B06	AGGS1450-1	60.934				GGAATCAAACACAGGATTCACA	GTGAACTGAGCACAAACTCAGTAA	Huang et al. 2016
B06	AGGS1640	61.381				TTGTCGAGAGAGGGTCATCG	ACAACGCAAGTGAAGAGTGAAA	Huang et al. 2016
B06	AGGS0711	61.656				CACCGCCAATTTCTATTCTTTC	GACTATTGCTCGAACAGCTTGA	Huang et al. 2016
B06	AHGA367938	62.089				TGAATTGTGCGGTTTATGAAT	TAGCCGACCTAAACTTTGCG	Zhou et al. 2016
B06	AHGS1361-1	62.311	LG06.2			ACACTCACCGCACCATGATA	GGCAATCTGTAATTTATTTTACTCAA	Shirasawa et al. 2012
B06	AGGS1567	62.519				ATCTTGAGGATCTTGGATCTCG	CTCTTCCACCACCCTCACTACT	Huang et al. 2016
B06	AHGS0212	62.691	LG02.1			TGGTTCCTTTCCTTCCTTCA	AACATCTGCCAAATGCAACA	Shirasawa et al. 2012
B06	AGGS1467	62.77				ACTGTTAAGCAACCGGTAATGG	AGCCCATGGAATTAACTTCAGA	Huang et al. 2016
B06	AHGS1930	62.964				AACATCTGCCAAATGCAACA	CTGCCATGTGTGCTTGAACT	Shirasawa et al. 2012
B06	AHGS1488	63.118	LG06.2			GGAGAGGGGTGGGTAGAGAG	CCTAAACCACCATACCACCG	Shirasawa et al. 2012
B06	AHGS1398	63.185	LG06.2			CTGGTTCTTCTGGTGGCCTA	TTGGCCCACTTCAGTCTTTC	Shirasawa et al. 2012
B06	AGGS1597	63.427				TGTGTGTGTGTGTGTGTGTGAG	CGTCCTCTCTGTCCTCTTTCTC	Huang et al. 2016
B06	pPGSseq19A5	63.582				ATTCGTCTCCTTCTTTTGGC	TTTTGCTTCCAAATGGCTTC	Ferguson et al. 2004
B06	AGGS0398	63.732				ACGGAGCTCTGATAGACAAACT	ATGTCTCATGCCTCCTTTCTTC	Huang et al. 2016
B06	AHGS2410	63.985	LG06.2			CAGGCTCACGAGGATGAACT	TTCCTTTTTGGGATTCTCATTT	Shirasawa et al. 2012
B06	AHGS1359	64.293	LG06.2			CAGAAATGACATGCCAGTCG	AAGGCCCACTCACTTAACCC	Shirasawa et al. 2012
B06	AGGS1105	64.647				ACACATCATTTAGGCAATCACG	ACAATGTTGCTTACTGGTGGTG	Huang et al. 2016
B06	AHGS2101	64.849	LG06.2			AGTGGGGAGATGAGAGGGTT	TAACTGGCGGGAAAATGAAG	Shirasawa et al. 2012
B06	pPGPseq4B12	65.058				TTTCAAAGTGAATTTCCTAATCCC	TGGGGCTCTTATACCTTTTCAA	Ferguson et al. 2004
B06	AHGS2093	65.374	LG06.2			CCGTCAAATTTTCCGTCACT	TGGTGGTGGCAACAACTCTA	Shirasawa et al. 2012
B06	IPAHM165	65.902				CAACACGTTCGCTTCCAGAT	TCACTCTCATTTCCGCCATT	Cuc et al.2008
B06	AGGS1573	66.312				AATTCTTCTCGGAGCATAAGCA	CGGTTCTTACATCTCTCCCTTG	Huang et al. 2016
B06	AHGS0798	67.511				CGTAGTTGGTGGTAGCCGAT	GAACCGTTAACCCTCTTCCC	Shirasawa et al. 2012
B06	AGGS0215	67.807				CTGAGTTCACGCAGTCTTTGAC	AAATTCGAACCGTTAACCCTCT	Huang et al. 2016
B06	PM210	68.333				CCGCAGATCTTCTCCTGTGT	CCTCCTCATCCTCTAAACTCTGC	He et al. 2003
B06	AGGS1209	68.571				TTGGTTGGAGAAGAGTGAGGAT	ACAAGTGTATCTTCTCCGCTCA	Huang et al. 2016
B06	AGGS1146-2	68.8				CTCTGGAAGTTGGAACCATCA	TCCTCATCAAGACGTTTGACAT	Huang et al. 2016
B06	AHGS1464	69.434	LG06.2			TGCAATGGCTGCTAGAGTTG	CGAAACCCTCTCTCCCTCAT	Shirasawa et al. 2012
B06	AGGS1437	70.062				GGAGAGTAGGAGTTTGGGACAA	AAATCCTTCCCTTTACCACTAACC	Huang et al. 2016
B06	AGGS1267	70.433				GGGTTAGTGGTGAGGGAGAGTA	CCGTCATCATCATCACTGAGTC	Huang et al. 2016
B06	AGGS1724	71.189				AAGATCAGCTATGTACGGCAAA	CTTCTGGCAGCAGCTCTAAAGT	Huang et al. 2016
B06	TC11A4-2	71.514	LG06.2			ACTCTGCATGGATGGCTACAG	CATGTTCGGTTTCAAGTCTCAA	Moretzsohn et al. 2005
B06	TC1A2-2	72.355	LG06.2			GCAATTTGCACATTATCCGA	CATGTTCGGTTTCAAGTCTCAA	Moretzsohn et al. 2005
B06	AGGS0138	74.446				CGGCTCAATTGATTTATGGTTC	TCCCAAATTACCCTTATCGTCA	Huang et al. 2016
B06	AGGS1039	75.553				AATCACCTCCACTTTGATCGAG	TCCCTCTTGGTTTGAGGATAAA	Huang et al. 2016
B06	AGGS2292-1	76.64				CTCCAAATTACCCTTATCGTCA	CCTTGGATCTGTTTCTTCTGTG	Huang et al. 2016
B06	HAS0969	77.679				AAGGAACACAGTTGGGTTGG	GCCTGAATCCGGTTCTGTAA	Zhang et al. 2012
B06	AGGS1455	78.412				GAGCTGGCAGAGTTAGTTAGCC	GAAAGCTCTGATACCATGTCAGG	Huang et al. 2016
B06	AHGS0369	78.964				ACGATTCGACGGAGAGAGAG	TTCAAACACAGAACCCCTCC	Shirasawa et al. 2012
B06	IPAHM524	79.558				GCCATGGATAAGAACCTGAAA	CAGTAAGCTGAGCTGGCAGA	Cuc et al.2008
B06	AGGS0264	80.21				AAGCAAGTCTCCAAGGTTATGC	GGAGCTCAGAGTTTGATTTGGT	Huang et al. 2016
B06	AGGS1854	81.35				CATGAGAATCAGAAACCAGCTC	CAGGGTATTAGCCAAGAGAGACA	Huang et al. 2016
B06	AHGS1943	82.038	LG06.2			ATTCATTCTCTAACCGCCGA	GATAGCATTTTCGTTGACCG	Shirasawa et al. 2012
B06	AGGS2171	82.451		*	Zhonghua 10	AGACAGTGGAGAAGAGGGTGAG	GATTCAGCCACGTCAACTAATG	Huang et al. 2016
B06	TC38D6-1	83.143		*	Zhonghua 10	GGTTGTTGGAAGAAGACAAAGG	AGACTCCTCCTTCCCTGCAT	Macedo et al. 2012
B06	AHGS1900	84.661	LG06.2			ATTCCGCGAACTTCATTAGC	GGATTGAATGGCAAAGAGGA	Shirasawa et al. 2012
B06	AGGS2573	87.155				CGTCGGAAATATCCACCAGTAA	GTGACGTCTGCAATAGCAACAA	Huang et al. 2016
B06	AhTE0530	88.113	LG06.2			TGCCTGTTATGGATCAAATTCA	TCCTCTAACTATTTCAAGATGACGG	Shirasawa et al. 2012
B06	AhTE0569	88.981	LG06.2			TAGGTTTCAATGGGAATGGG	CAGCAACCGAAAAGACAGA	Shirasawa et al. 2012
B06	AHGA360266	106.866				GGCGAAGAAGCTTTCACAAC	TCAAATGATGGAAGCTAAGCAA	Zhou et al. 2016
B07	AGGS2309	0				CTCTTCTCAGTTCCAAACTCTTG	CGAATTCTATCCAACCGAAGAA	Huang et al. 2016
B07	AGGS1539	5.455				GCTGTAGAGCAAGAGACGTGAA	GATGGATGGAGTGACTCACAAG	Huang et al. 2016
B07	AGGS0857	12.178				CTCCCAGCTATCAACTTCACG	TGTGTGTTATATGTCCACCCACT	Huang et al. 2016
B07	AGGS1614	25.951		*	Zhonghua 10	ATGCAGTTTGGTCCCTACACTC	TCTCTGCGGAGAAAGTGAATAC	Huang et al. 2016
B07	AHGS2728	34.688	LG07.2			CAGACCTTCGGTGAACATCA	ATTTAGGCTTGCGTTTGTGG	Shirasawa et al. 2012
B07	GM2557	36.413				GGTAGTATCGCAAGCTCAACG	TACCGTAATGCCAGGGAGAAT	Qin et al. 2012
B07	AGGS1581	39.313				CCTTTCTCCAATTTCCAATCCT	GAAGTTTCACATTCCACAACCA	Huang et al. 2016
B07	GM2156-2	42.04				CGTGTCCTTGTTCTCTTCTCTG	TGGAGGAATGAAGGAAGGAAT	Qin et al. 2012
B07	pPGPseq2E6	43.967		*	Zhonghua 10	TACAGCATTGCCTTCTGGTG	CCTGGGCTGGGGTATTATTT	Ferguson et al. 2004
B07	GM2067	56.427				TCGCCAAGAAGAACAAAACAC	CTGGTCGAAGAAGGGTTCTCT	Qin et al. 2012
B07	AGGS1299	64.083				GTTGCTCCGATTTCTACGTTTC	GCTTTGGTAAACATCCGATAGC	Huang et al. 2016
B07	AGGS1745	68.656		*	ICG 12625	GTAAGGGAAATTCAGAGCGACA	AGACAAGCACTCACACGAAGAA	Huang et al. 2016
B07	GM2745	71.424				TCAAATGATGGAAGCTAAGCAA	GCGAAGAAGCTTTCACAACAA	Qin et al. 2012
B07	TC3B4	78.578				GAAGAAGAAGTCACTGCGGC	AAGCTAGTTTCTGATTAAAGCACCA	Moretzsohn et al. 2005
B07	AHGA59809	86.309		*	Zhonghua 10	CTAAAGCGGTTTGATGACCG	TTTATTTGGGTGATTTGCCA	Zhou et al. 2016
B07	AHGS2233	88.022	LG07.2			GAGGAGTGCTCCATTTTTCAA	TTAGGGATTTGATCGGCAAC	Shirasawa et al. 2012
B07	AGGS0011	91.213				GCCGCCGTATATATCTCGTATG	GCAATATTGGTGTTCCACTAGC	Huang et al. 2016
B07	AhTE0143	92.353	LG07.2			CTGCTTTCCTATGTCCACCAG	CCTCACTTTTCTTCTTAGTGAGCA	Shirasawa et al. 2012
B07	pPGSseq15C10	94.022	LG07.2			ATTCCCATGTCGTCAAGACC	GCGACGGTATTGGCTTTTAG	Ferguson et al. 2004
B07	AGGS2207	96.7				TTCTTTCGGATCTTGGATCTTC	CTTGTCACAAATGCAGAGACTG	Huang et al. 2016
B07	GM1076	97.954				AACAGACCAAAGGGTGTGTGA	TGCAGATTCTCACTTCCTAAGC	Qin et al. 2012
B07	AHGS1889	98.298	LG07.2			ATGGCCTTTTCAGCAATGAC	ATTAATCCGCCGGTAAATCC	Shirasawa et al. 2012
B07	AGGS2424	99.225				AATTCGACCCTACCAATGACAG	GAGACGCGGTAGAAGGACAG	Huang et al. 2016
B07	TC2G5	100.163				GCCGAGCTAGTTTGATTTGG	TTGGATTTGAATGGAGGAATG	Moretzsohn et al. 2005
B07	AHGA59802	100.309				TTGGATTTGAATGGAGGAATG	TTGAATGAGACAGTGAGCGG	Zhou et al. 2016
B07	AGGS2292-2	101.176		*	Zhonghua 10	CTCCAAATTACCCTTATCGTCA	CCTTGGATCTGTTTCTTCTGTG	Huang et al. 2016
B07	TC9H9	101.747				TTAGCGACAAAGGATGGTGAG	TAGGGACGAAAATAGGGACTGA	Moretzsohn et al. 2005
B07	AGGS2425	102.292				TTTCCTTCGCCTTTGTCATT	AAGCTCACAAGTGCTCTTCGAT	Huang et al. 2016
B07	AGGS1081	102.69				GAGGAAGAAGAGTGAGCTTGGA	ATCGTTCCTCTTCTCGTTGCTA	Huang et al. 2016
B07	pPGSseq14D11	103.89	LG04.1			ACGCTAGTCCCTTTGCTTTG	AAACAATCCTTTCTTTGGATGG	Ferguson et al. 2004
B07	AhTE0615	104.317	LG07.2			TGTCCTCCCAAGTTTTCGTT	CCCGTTCCCAACCTTAAAAT	Shirasawa et al. 2012
B07	AHGA68665	104.466				CTAGCCGGCCTTATCTTCG	GGCTCTGAGCACCAATGACT	Zhou et al. 2016
B07	AHGS1334	104.91	LG07.2			GGCTATGACGGTGGTGATCT	AATTAGGGAAATGCTGCGCT	Shirasawa et al. 2012
B07	AGGS2356	104.991				ATTCACCGATCATCATCATCAC	TCCGCCATTAAGGAATGTAACT	Huang et al. 2016
B07	AHGS1915	105.089	LG07.2	*	Zhonghua 10	TTTGGAAACCAAACGAAACC	ACACATCCAAAAGTTGCACA	Shirasawa et al. 2012
B07	AGGS0238	105.167				TGCTTGATGATGGTTTCTCAAC	ATCTTGTTCAAGAAGCCCAAAC	Huang et al. 2016
B07	TC4G10-2	105.326				TTCGGTCATGTTTGTCCAGA	CTCGAGTGCTCACCCTTCAT	Moretzsohn et al. 2005
B07	AGGS1098	105.82				TTAGTGAAACGATGCGTTTAGG	TTGGCAGTGAAAGATGCTAGTG	Huang et al. 2016
B07	AGGS1021	106.458				TCCATGGAGCTGTTACTGTCA	GTGAACTCTAGCGGCGTAAAC	Huang et al. 2016
B07	AGGS1454	106.752		*	Zhonghua 10	GTAACAAGCACGCATTCAATCA	TCTGATTGACGAAGCATTCACT	Huang et al. 2016
B07	AGGS2489	107.173		*	Zhonghua 10	GTTTAGTGTGCCTTTGAACCAA	GACATTGCATTGCCAAACAG	Huang et al. 2016
B07	GA24	107.627				AACGAAATATTTTGAGAAAGGAT	AGCATTAGCAACTCTAAGCTCAT	Budiman et al. 2006
B07	AhTE0584	108.118	LG07.2			ATCGCATATGATGTCACCCA	GTGGTGGCATACAGGAATCA	Shirasawa et al. 2012
B07	AGGS1631	108.445		*	Zhonghua 10	GTCTATCCGATACTGCGTGTGA	TGAGATTGAGAAGGAGAGGATGA	Huang et al. 2016
B07	AHGS1728	108.862	LG07.2			AGATCCCATTCGCACAAAAC	AGCAGAAGCGATGGTGAAGT	Shirasawa et al. 2012
B07	AHGS2131	109.414	LG07.2			GGCATAGTGAACGCCATTTT	AAGTCCCTCCTCTTCTCCCA	Shirasawa et al. 2012
B07	AGGS1204	110.027		*	Zhonghua 10	GGTTAATCAAGCGTTACGACAA	GCCGTGGCTAGTTTCTTATGAT	Huang et al. 2016
B07	AGGS0436	110.668		*	Zhonghua 10	GCTCCAGGTTGAGACTCGATAC	GGAGTCAAACTCCAAACTCAAT	Huang et al. 2016
B07	AGGS1610	112.92		*	Zhonghua 10	TGAGGGTGATTAGACTTCAACC	CTTGAATAGAACCAACCCAAGC	Huang et al. 2016
B07	AGGS2325	113.83				GAGAGGCATATTCCATTAACGA	ATAGAGTGGTGGCTATGGCATC	Huang et al. 2016
B07	AGGS2286	121.453		*	Zhonghua 10	CGGAAGGTGACAATGAATAGTG	AAAGTGGGTTAAACGGGCTAAA	Huang et al. 2016
B07	pPGPseq3B7	122.724		*	Zhonghua 10	GGCTCGTCAATCAGAACTCC	TGGGTTAAACGGGCTAAAAA	Ferguson et al. 2004
B07	AHGS1479	131.291	LG07.2			AAACGTCAATCGCTCTTTTTG	ATGACATTGCATTGCCAAAC	Shirasawa et al. 2012
B07	AHGS2053	136.192	LG07.2			GCAAAAGAGGAAGGCAAGTG	TCGTTCCTCTTCTCGTTGCT	Shirasawa et al. 2012
B08	AHGS1385	0	LG08.2	*	ICG 12625	TCCCTTTGCTTGTTACCACA	AATTTTGAAAGCGGGCATAA	Shirasawa et al. 2012
B08	pPGPseq3A5	1.744				CATTCTCATTCTCTCATTCATTCA	CGAACCCTCTGATTTGTGAT	Ferguson et al. 2004
B08	AGGS1664	4.595				AGGAGAGAGACAATTGGATGGA	GCAATGACGACTCAATTCTTTG	Huang et al. 2016
B08	AGGS0949	6.838				TCTTGTTCTCAGCGTAGCAGTG	GATGCAGTGGAGGGATAACAAC	Huang et al. 2016
B08	AGGS0930	9.096				GTAGCAGTGGTTCGTTCTCTCC	AAGATGCAGTGGAGGGATAACA	Huang et al. 2016
B08	AGGS0189	14.063				GATCTTTCCACACCTTTGGTCT	TCGCAGTTTGAAGCTCTTGAT	Huang et al. 2016
B08	AHGS1141	16.424	LG08.2			CCGACTCATGACTCACCACT	ACTTTCCTGTGGAGGTGACG	Shirasawa et al. 2012
B08	AGGS2562	18.141				CTAGAACTCCTTGCGTCATGTG	CTGCAAGGTTGCATTTAGGATT	Huang et al. 2016
B08	AGGS0319	19.063				GCGTTGAAGTCACCAAGAGTTT	ATCTTTGCGAGCTGTAAGTCCT	Huang et al. 2016
B08	AHGS1945	20.626	LG08.2	*	Zhonghua 10	TGGGAGTCATGGCAATTTTT	CACCATCTCTCATCCATTTTCA	Shirasawa et al. 2012
B08	AHGS1553	21.33	LG08.2			GGTGTGGGTTTCAAAGGTTG	CGAGTTTGGAGGCTTCTCAC	Shirasawa et al. 2012
B08	AGGS1686	22.481				ATTCAATGAAGCAATGGAGGAG	GGTCATGCTTGTTCTCTTTCCT	Huang et al. 2016
B08	AGGS0758	23.54				AATGTCAACTCCTCCCTCAACA	AGAAGGGAAGAAGAGAGGGAGA	Huang et al. 2016
B08	AGGS2221	24.987				AAGTCCTGTTGTGCCAGGTTT	CGTCACGTTAATTCAAAGAAGC	Huang et al. 2016
B08	IPAHM526	26.181				TGAGTCGCGGAGAGAAAAGT	TCCATCATTCTCACACATCACA	Cuc et al.2008
B08	AGGS2578	27.743				GCTTCTTCTTCCTGTGGCTCTA	TCCAAGAACAGGCTTGATGATA	Huang et al. 2016
B08	AHGS1268	28.588	LG08.2			CATGCATCAGGCAGAGCTAA	TTCTAGAAATCTCATAGGAAAAGGA	Shirasawa et al. 2012
B08	AHGS1789	29.338	LG04.1			TGTTCTCCATGGATCGTTGA	TTGAGATGCCACATGACAAGA	Shirasawa et al. 2012
B08	AGGS2390	29.806				AACAACAGGAATGCCGTCTCT	CAGAGTTCATAGTTCTCACCCAAA	Huang et al. 2016
B08	AGGS0322	30.662				TCTTACGTTGTGCCAACTCTTG	GGAGAGTACGACGGAAGAAGAA	Huang et al. 2016
B08	AHGS1357	30.967				ATGGAGAATAACCAATGGCG	ATCAAAGCGGAACACACACA	Shirasawa et al. 2012
B08	AGGS0991	32.173				GTCAACTCAGCCACAGAGGTAG	CCCTATCATCATCATCTGCTCA	Huang et al. 2016
B08	AHGS1388	32.97	LG08.2			AATGAGATGCGCGTAGAAGG	CTAATTGAACCCAAGCCCAA	Shirasawa et al. 2012
B08	AGGS1576	33.46				TGTGGGTGATTAGACTTCAACC	CAAGGTAAATCCCTCCACTTTG	Huang et al. 2016
B08	AGGS0413	34.617				CGGAAATAGCGGATTACCTAAA	TCCACTTCTAGACAAGCCCTTC	Huang et al. 2016
B08	AGGS2261-2	36.264				CTCCCATCTTCCTTCACAGTTC	ACGGCGACTAAGTGATGAGTTT	Huang et al. 2016
B08	AGGS2462	37.181				TCGATCAATATCTTCTCCGTAGG	ACACATCCATATCCACCATGAA	Huang et al. 2016
B08	AGGS1426	39.813				GAGCTGGTCTTGGAAGATTGTT	ACCGTGACCAGAGTCCATTAAC	Huang et al. 2016
B08	AHGS1539	40.389	LG08.2			CGCGCATTAATGAGACTGAA	AAAGAGGAGAAAGAGGAGGAGG	Shirasawa et al. 2012
B08	AC2C12	41.719	LG08.2			TATCGAGCCGAATATGAAT	GCAGGATTTTGTAATTGAGAG	Moretzsohn et al. 2005
B08	AHGS2130-1	42.288				GCAGAGAGTTGGGAAGAGGA	CCGATTCAAGCCCGTTAGTA	Shirasawa et al. 2012
B08	AHGS1658	43.045	LG08.2			GGCTGGGAGTATGTCCCATAG	TTAAAGCGTGCCAATAGCTG	Shirasawa et al. 2012
B08	TC6H3	43.49	LG08.2			TCACAATCAGAGCTCCAACAA	CAGGTTCACCAGGAACGAGT	Moretzsohn et al. 2005
B08	Ad90F2-2	44.312				CTCAATGGCCGGTATGATTAGT	TTGAGATAACGCTTCCGAAAAT	Shirasawa et al. 2012
B08	TC20B5-1	44.791				GCATGTAAACTATGCAATCGCT	CAACAACTTATTCCACCAAATATCA	Macedo et al. 2012
B08	AHGS1444-2	45.021				CAATCGCTTCCAGACACAGA	GGATGGGAAGTAGCAGTGGA	Shirasawa et al. 2012
B08	AGGS1077-2	45.594				CAATCGCTTCCAGACACAGATA	ATAACATGAAACGAACCCATCC	Huang et al. 2016
B08	AGGS1316	47.642				CCCTTGATTGTCTCTCTCTCGT	CTGTCACCGATTGTTTCCTGT	Huang et al. 2016
B08	GM1760	48.543				TGAAGAGCCATGTCAGATCG	AGGGCCCCAACAAGATAAGT	Qin et al. 2012
B08	AGGS1266	50.569				CAAAGAGAAGGGAGTGGAAGAA	CTCCTTCAATTCCAACGATAGC	Huang et al. 2016
B08	EM28	51.408				CTTTGAAGGACCAAGGAGTGT	ATTGCTTTATTGTCCCAAACG	Liang et al. 2009
B08	AGGS1605	53.415				AAGAGGCTTGAGACTTGAAACG	CTTGTACCCACTACCCACCTTC	Huang et al. 2016
B08	AGGS1563	55.276				ACACACGCACACATACATTGAA	TCAACCTCTTCGCTCTACCAGT	Huang et al. 2016
B08	AGGS2338	58.774				TCTGTTGGTTGTAACTGCATCA	TTCAGTGTTGGTGATACGGAAG	Huang et al. 2016
B08	AHGS1616	61.686	LG08.2			ACACACAAAAAGAGGAGGGG	ACAGGGAGCGAGAACCAGTA	Shirasawa et al. 2012
B09	AGGS2542	0				AACAGTTGTTGGCTCCTCGT	GCTAGGGTAGAGATTGCTCCAA	Huang et al. 2016
B09	AHGS1715	2.098	LG09.1			GTCTCAACCTCCATGCCAGT	ATTTTGGATGCTGACCCAAC	Shirasawa et al. 2012
B09	AHGS2205	7.175	LG09.1			CAACCACCACTTCACCCTTT	CTGCTTGAATGCAAAATTGG	Shirasawa et al. 2012
B09	AHGA352185	11.618				AGGGGAGAGAGAGGCGTTAG	ATCGGTGAACCGGATAAACA	Zhou et al. 2016
B09	AGGS2526	16.495				CATTCATTCTTTCCTCCAAACG	GTAGCATGATCGGAGTATGCAG	Huang et al. 2016
B09	AHGA352202	19.487				CAAAAGAAGGAGAAACCAACCTT	CGACTGCACCTGAGTTTTCA	Zhou et al. 2016
B09	pPGSseq17C9	21.958				TTTGCTTTTGTTACTGACACCAA	TGGGGGACAAAAACGATACT	Ferguson et al. 2004
B09	AGGS0694-2	23.422		*	ICG 12625	AAGCGTGAAACCTACTCTGCTC	TCATCACTCTCACACCCATCTT	Huang et al. 2016
B09	AGGS0344	25.631				CCTCCATCTTAATCCTCTCTGG	TTCCTTCCTCATATTCCTTCCA	Huang et al. 2016
B09	AhTE0222	25.729	LG09.1			ATTCACACCCAAAACAAAACAT	ACGAGGATCGATCGTTATACAT	Shirasawa et al. 2012
B09	AGGS2461	28.967				ATGAGTACCACAAGGGATCCAA	AACTGCCCAAATGATACGATTC	Huang et al. 2016
B09	AHGS1969	29.776	LG09.1			CCACTGTTTCGTTCCCTCAT	GATTCAAACGAAACCGCATT	Shirasawa et al. 2012
B09	AGGS1439	33.509				TTGCTGGCAGAGCTAATGATAA	CAAATTTGAGACCAACCCACAC	Huang et al. 2016
B09	AHGS1500	37.705	LG09.1			CAATCAAATCAATAATGTCTCTTTCTC	CGCTCGACCAAGAAAAGTTC	Shirasawa et al. 2012
B09	AhTE0854	41.786	LG06.2			TTTGCAACCAGACAAAAACG	TGATTTGGCCACACTTCAAA	Shirasawa et al. 2012
B09	AGGS0118	44.384		*	Zhonghua 10	GAAGAAGAGGAGGAGGAGAAGC	GAGTGTCACTACACGCGTCTTT	Huang et al. 2016
B09	AHGS1673	46.122	LG09.1			AACGGAGGGTCCTACTGCTT	GCGGAGCCTTAAACTTCAAA	Shirasawa et al. 2012
B09	AGGS1838	46.975				TGAATCTATTTCGGGCACTT	AGCAACACAACCTCGTTCTTCT	Huang et al. 2016
B09	AhTE0167	49.758	LG09.1	*	Zhonghua 10	GGCTGAACAAATGAATCACAAA	CCACTGTCGGTTAATGTATTGC	Shirasawa et al. 2012
B09	AHGS1445	50.776	LG09.1	*	Zhonghua 10	AAAGAGGAAGTAGCGGAGGC	TTAGCAATTACCCATTCGGC	Shirasawa et al. 2012
B09	AGGS0347	51.459		*	Zhonghua 10	CCACAAGGAAGAGGAAGAAATG	AATACCCAGCCATCAAGAGAGA	Huang et al. 2016
B09	AHGS2325	52.067	LG09.1			ATTTTTCGACGGTAACACGC	AGGGGCTGGGTAAAGAGAGA	Shirasawa et al. 2012
B09	AGGS1239	52.711				AACCTTCTCCCTCTTCATTTCA	TGGGTAAAGAGAGAAACGGAAA	Huang et al. 2016
B09	AHGS1171	53.225	LG09.1			CAAACAGCTCGTCGATTGAA	ACGGGCTAACCCGATTAGAT	Shirasawa et al. 2012
B09	AGGS0886	54.602				ACGGAGGGTCCTACTGCTTAAT	TCGAAGGAGGAGGAAGAAGAAT	Huang et al. 2016
B09	AGGS0885	55.265				ACGGAGGGTCCTACTGCTTAAT	TCGAAGGAGGAGGAAGAAGAAT	Huang et al. 2016
B09	AGGS0510	56.287		*	Zhonghua 10	CCGGCCGGAGTATAATTACATA	GTTCTTCTGGCAAGCGAAGT	Huang et al. 2016
B09	AHGS1754	56.607	LG09.1			AAGTTGTTTGGAAAACCCCC	CGATTTGTTCTTGCATGTGG	Shirasawa et al. 2012
B09	AGGS1191	58.776				CTCTGAAGATGTCTTTGCTCCA	TTATCTCACCTTCACTCCCACA	Huang et al. 2016
B09	AGGS0514	59.096				GTGAACCCATTTCAACATAGCA	AGAGCTTTGCATAGCCACTGAC	Huang et al. 2016
B09	AHGS2597	59.612	LG09.1			GGAGGGGAATATGGGGAATA	TCACTGATCCCATCCCTCTC	Shirasawa et al. 2012
B09	TC5A6	60.02				TCGGTTTGGGAGACACTCTT	TTGTAAGCAGACGCCACATC	Moretzsohn et al. 2005
B09	AHGS2483	60.609	LG09.1			GAGTCAGGGAGAGGGGGTAG	CCAATCTAGGGTGGCCTGTA	Shirasawa et al. 2012
B09	AHGS1372	60.947	LG09.1			GCAAGGGAGAAGTAAGCCCT	CACGTCCAACATGCTCAATC	Shirasawa et al. 2012
B09	AHGS1345	61.014	LG09.1			CTGTACGAAGCCGGAGTTTG	GAGTCAGGGAGAGGGGGTAG	Shirasawa et al. 2012
B09	AHGA372606	61.1				TCGGTTTGGGAGACACTCTT	TTGTAAGCAGACGCCACATC	Zhou et al. 2016
B09	AGGS1778	61.506				TCTCCTTCCTCCTCAGTTCGTA	AGAGCTCGTGAGGGAGTTACTG	Huang et al. 2016
B09	AHGS2002	61.756	LG09.1			ATAGGTTTGACGGCGATGAC	GAGAGAGCCCAAAGTTGACG	Shirasawa et al. 2012
B09	AGGS0211	61.894				ACCCAACCCTTATAACCCTCAC	AACGGTTCGTCAATCATAGCTC	Huang et al. 2016
B09	AHGS1901	62.058	LG09.1			TTGGAAAAGAAAGACCATAGCC	GTAGGGTTTTCAGGCATTCG	Shirasawa et al. 2012
B09	AGGS1595	62.234				GTCATAAACATCGCAGGATTCA	TGGCTTCCTCTTGAAGCTAATC	Huang et al. 2016
B09	AGGS1308	62.378				GAAAGACCATAGCCACTAGATGA	AGGCATTCGTTCTGCTTATTCA	Huang et al. 2016
B09	GM2553	62.649				TCCCTTCAGTTCCGTTGAATA	GCCCCTTCCTCTTTTGTTATG	Qin et al. 2012
B09	AGGS0274	63.23				AAGCTTCTCAAGCTCACCTCAG	TGCCTCTGATTAGTGTGATTGG	Huang et al. 2016
B09	AHGA359262	64.427				CTAATCACAGCCACCACCCT	CACGACAGCAATGGTGAATC	Zhou et al. 2016
B09	AHGS2333-1	66.055				AGAGGGTTTCACAGCATTGG	CACCTCCTTCTCCTTCTCCTC	Shirasawa et al. 2012
B09	AHGS2016-1	66.484				ACAGAGGAAGCGGAAGAACA	CTTCCTCATCTTCCTGGCAA	Shirasawa et al. 2012
B09	AGGS2581	66.76				CGCAAGTCTGTAGCAAATTCAG	TGGCAAGCTCTCTCTCTTTCTC	Huang et al. 2016
B09	AHGS2559-1	67.128				TTCTCCTCTGTTCCCACCAC	CCATTCCCTTCTCCTTCCTC	Shirasawa et al. 2012
B09	AHGS1635	67.746	LG09.1			CTCTGATGGAAAAGCGAAGG	AAGCTGAAGATCTTTGGGCA	Shirasawa et al. 2012
B09	AHGS1356	68.207	LG09.1			TCACTTTACCAACCTCCTCAAAA	TCATTGGATCTTCGTGGGAT	Shirasawa et al. 2012
B09	AGGS1384	69.023				GTTAGAGAGAGTGCGAGGGTGA	GTTTAATGGAACGCTGTGTTTG	Huang et al. 2016
B09	AHGS2324	69.556	LG09.1			GTGCGAGGGTGAGAGGTTAG	GTCGCCGGTAACTTTTGGTA	Shirasawa et al. 2012
B09	AGGS2095	70.761				TATCCAACGCATAGTAGCTCCA	GCGATTACTGGTAATTGGCTTG	Huang et al. 2016
B09	AGGS1095	72.177				AGATAGCGAAGTGAGTGTGGTG	CTCTCTTCTGCCTCACTTGTCA	Huang et al. 2016
B09	AHGS2087	72.894	LG09.1			TGTCCTCGAAAATTCCATCC	GTCTGGAGGTTATGCTCGGA	Shirasawa et al. 2012
B09	AGGS1498	73.512				CTCTGTTCCCACCACTCTCACT	TCTTCTTTGAATACGCGAGAGA	Huang et al. 2016
B09	AGGS1974	74.48				AGTTTACGGTCGGAGAAATCTG	AGGGAGCTGTGATGATGGTAGT	Huang et al. 2016
B09	AGGS0309	76.978				AGTGAGGAAGGGAGAGAGAGGT	CATGCTTCCATCAGAGAGAAAG	Huang et al. 2016
B09	AHGS1156	105.443	LG09.1			TGTTTGATCCATGTAGCCGA	TCTGAGGTACCCCAACAAGG	Shirasawa et al. 2012
B10	AGGS2407	0				CCTCTCCCTCCTCTCTTTCTCT	CTGCCTGGTTTGGGAGTAAA	Huang et al. 2016
B10	GM1483	1.732				GCTGTTACATGGGCATCATTT	TCATCAGAGACCCAAGATCCA	Qin et al. 2012
B10	AHGS0300	3.56	LG02.2			AAGAAGCATGGAAATGGTGG	CAATCAAATTGGGGAAATGG	Shirasawa et al. 2012
B10	AGGS0143	7.846		*	Zhonghua 10	GGTACAGATATCGGACCCTTCA	CCTTTGGAATCTTGCTAACCAC	Huang et al. 2016
B10	GM2165	11.209				CTACGCGCATCGCATAATATC	GTGAGATGGGGTTGGAGATTT	Qin et al. 2012
B10	AGGS1802	11.89				GCCCTAAATTGGAACTGTGAAC	AAGGAGATGACGAAGAAGCAAC	Huang et al. 2016
B10	GM2032	12.223				GCCGATGATGTACGTTTCTTC	GAGACGGCATGTCAAAAGAAT	Qin et al. 2012
B10	AGGS0146	14.304				ATTGGAGGATGCCATTGAAAG	TGGAGGTCCCTGACAATCATA	Huang et al. 2016
B10	AHGS1795	14.582	LG02.2			GGCAGCAGAGGCTAGAGAGA	AACCACGCTTAATGGAAACG	Shirasawa et al. 2012
B10	AGGS2576	15.088				AGACTCATCACTTGATCGTTGC	GAGTCATTCATTGTGTGTTTGC	Huang et al. 2016
B10	AGGS1118-2	15.552				AGGTGTTCCTCTGTGGTCAGTT	TGGTTATGGTTCTCTCATCTGG	Huang et al. 2016
B10	GM1742	16.015				GCCTTGTTGCAATCATCACA	ACCTCCAACAGGAACATTGC	Qin et al. 2012
B10	AHGS2543	16.249	LG02.2			CGTCTACCAGGGCATCAATA	TCGGCTTCATAAGGGAATTG	Shirasawa et al. 2012
B10	AGGS2133-1	16.546				ATCGAAGACCATCTTCAACCAC	ACGAGTTAATGACCCAATCAGC	Huang et al. 2016
B10	AHGS1669	16.809	LG02.2			CTCCTTCTCTCCCCATCACA	CATTCATTGTGTGTTTGCCC	Shirasawa et al. 2012
B10	AHGS1446	16.982	LG02.2			CAGGAGAGAGAGAAAAGAGAGGAA	GGCGGTAAATTCGACGATAA	Shirasawa et al. 2012
B10	AGGS1243	17.094				AGTGTTTGAACAGAAACGCAGA	TGGGCTAACTTACACCAGGTAGA	Huang et al. 2016
B10	AHGA75538	17.278				ACAGAATGGTTTCGGTGAGG	CGTGAGATTTACCGTCGGAT	Zhou et al. 2016
B10	AHGS1595	17.444	LG02.2			CCTTCACCCTTTGTTTCAGC	ATGCACCAACAAATCCAACA	Shirasawa et al. 2012
B10	AGGS1273	17.623				TCTAGAGGGTTCTCAACCTTGG	CCCTCACTCTAACCCTTCATACA	Huang et al. 2016
B10	AGGS1124	17.806				CAAAGCAAAGAAGGGTAAGGAA	GCACAAGATAAACCACGAAATC	Huang et al. 2016
B10	AGGS1639	17.944				GAATCCCTTTCTCTATCCACCA	CAATCTTTGGAGGAGATTGGAG	Huang et al. 2016
B10	AGGS1176	18.068				GAGAGAGATTGGGAGGTGAGAA	GTAACCACGCTTAATGGAAACG	Huang et al. 2016
B10	AGGS1216	18.163				AAGTATGGACGGCTCTGATTGT	CAAGACACAGACACGCACTGTA	Huang et al. 2016
B10	AHGS2191	18.384	LG02.2			TCTTCTCCATGCTCACATGC	ACCACAGCATAGATCTGCCC	Shirasawa et al. 2012
B10	AGGS0627	18.449				ATCATCACCTTCACCCTTTGTT	AAGCTAATGCACCAACAAATCC	Huang et al. 2016
B10	AHS2037	18.64	LG02.2			TGGCCTTGATTACTCTCGCT	ACAGGGGTCTGGAGGAAGTT	Shirasawa et al. 2012
B10	AGGS2561	18.699				TAATGAAGTCCCTTCCATTGCT	GGGAGAGAAGGATAGAGAGAACG	Huang et al. 2016
B10	AHGS1696	18.875	LG02.2			TCCTTGTCCTTTGCATACCC	ATATTTCTGCTTCGGCGCTA	Shirasawa et al. 2012
B10	GA131	18.967				ATGTCCTTGCCTTGTTTCGTT	TAGTTGGCGGTATGGCTTAGA	Budiman et al. 2006
B10	AGGS0969	19.054				AACTCTGGAAGTGGAGGATGAA	GTCACCGTCTAATCCAGCAACT	Huang et al. 2016
B10	ARS771-2	19.116				TCCAGGGTCACTGTTCTTCC	CGTTGGTTTCATCAAAGGCT	Wang et al. 2012
B10	AGGS0675	19.138				TCCCACATCACCGTCACTATTA	CGTGTCCTCCTCCTTGAAGATA	Huang et al. 2016
B10	AGGS1312	19.206				CGGAATTAATTGTTAGGGACCA	CCACCACTACTACCATCGTCTC	Huang et al. 2016
B10	AGGS1160	19.342				GTGTCTTGTTGTGTCCGTATCG	AGGCAACAGAATGGAGAGAGAG	Huang et al. 2016
B10	AHGS1195	19.47	LG02.2			ACCACTTGAGTTGGTGAGGG	AATGAAACCACGCAGCTTCT	Shirasawa et al. 2012
B10	AHGS1626	19.509	LG02.2			GAAGGTCAAACTTACGGGCA	CAGAGGGGTTGCCAAAGATA	Shirasawa et al. 2012
B10	AHGS1304	19.59	LG02.2			TCTTGAAAAGAGAAGGCGGA	TTCTCCTCGTTGTGAAAGCTC	Shirasawa et al. 2012
B10	AGGS2371	19.806				CCTCTCCCTCCTCTCTTTCTCT	GTTATCTCTTGGTGCCTGCTTG	Huang et al. 2016
B10	AGGS0302	19.992				CTCTCTCTCTCTCTCGCCTGAC	TATCGTCGACGCTGTAAATGAG	Huang et al. 2016
B10	AGGS0445	20.111				TCCGCTGCTATTGGGTATTATT	GCCTCCTTCCACTCTTCTCTCT	Huang et al. 2016
B10	AGGS2262	20.283				TCTCTCTCTCTCTCTCCCTCTCC	CTGCCTGGTTTGGGAGTAAA	Huang et al. 2016
B10	AGGS1729	20.415				TGGTAGTTAGTGCTTTGCGTGT	CATTCACTCATGCATGCTTCTT	Huang et al. 2016
B10	AHGS1275	20.542	LG02.2			GAGTGAGCTCGGAGGAACAC	ATCACGAACTGCTCCTGCTT	Shirasawa et al. 2012
B10	AGGS2564	20.695				CCCTTTCTTTCTTTCTCTCTCTC	CTGCCTGGTTTGGGAGTAAA	Huang et al. 2016
B10	AGGS2535	20.882				CCCTTTCTTTCTTTCTCTCTCTC	GTTATCTCTTGGTGCCTGCTTG	Huang et al. 2016
B10	AHGS1395	21.048	LG02.2			TCCGGCGACATAGGAAATAG	TAAACTCAAATCGCGAACCC	Shirasawa et al. 2012
B10	TC3E5	21.191	LG02.2			CACCACTTGAGTTGGTGAGG	CTTCTTCTTCTCCCGCAATG	Moretzsohn et al. 2005
B10	AGGS1986	21.394				GTGTCGTAGCACCAAACCATAA	TGCAAGGGATAACGGTCATAG	Huang et al. 2016
B10	AHGS1602	21.617	LG02.2			ATCACTCACGTCCGGGTAAG	TAGCTTCGCAGGTCGAGTTT	Shirasawa et al. 2012
B10	AHGA178360	21.777				CCCAATTTAGTCCCTGATTCC	TGATGGTTGCTTTCTGTTGTG	Zhou et al. 2016
B10	AGGS2224	21.996				TCTCTCTCTCTCTCTCCCTCTCC	CCTGCTTGGTTTGGGAGTAA	Huang et al. 2016
B10	AGGS1634	22.426				ATAGGTCTCCACCATAGGAGCA	AGCAACAACACAACACACACAC	Huang et al. 2016
B10	AGGS1795	23.089				GTCATCGCCGAACTCTTCTTAG	CCTTAATGGCAATGCTATCTCC	Huang et al. 2016
B10	AGGS1777	23.434				TGACGTTAGCAGTGATGGTCTC	CACCATATTGTACACCGTCGTT	Huang et al. 2016
B10	AGGS1307	23.715				TTGGTGAATGACTTAGGAACGA	ATGGGCAGAATGGTAAATGAAC	Huang et al. 2016
B10	AhTE0359	24.654	LG02.2			ATCGTTGCTTGTTAGCACGG	AAAAGCGCAAAGAAATGGGT	Shirasawa et al. 2012
B10	AhTE0563	24.945	LG07.1	*	Zhonghua 10	TGAGAAGTAACCCCACAAGG	GAGGATTTCAAGACGATGGC	Shirasawa et al. 2012
B10	AGGS1728	26.572				CGGAGAGTATGTGCTAATCACG	ATTACAGCACATGGTGCCTCTT	Huang et al. 2016
B10	AHGS1685	27.577	LG02.2			AACATGGTTCGAAGAAACCAA	GGCACCGTGTTGTTATGTTG	Shirasawa et al. 2012
B10	GA156	31.635				CTACTCCCTCTGCTGCTTCCT	TAGGGTTTCGTTGAGGAGGTT	Budiman et al. 2006
B10	AGGS2368	32.708		*	Zhonghua 10	GTTTACCTCACCTTCACCGAAC	AGCAGAAGTGAGCAACAGGAAG	Huang et al. 2016
B10	AGGS2494	33.603		*	Zhonghua 10	ATCTCCCTACTCCCTCTGCTG	GAGGAGGTTTGGAAATGGAGTT	Huang et al. 2016
B10	AHGS1961	34.74	LG02.2			CCTCTCCCTACACCCTCTCC	AGGGTTTCGTTGAGGAGGTT	Shirasawa et al. 2012
B10	TC7H11	35.827	LG02.2			AGGTTGGAACTATGGCTGATTG	CCAGTTTAGCATGTGTGGTTCA	Moretzsohn et al. 2005
B10	AGGS1579	37.552		*	Zhonghua 10	ACTTTAGAGCTGAGGTGGCATC	CTCTCCTCGGCTTTCTTTATCA	Huang et al. 2016
B10	AHGA61572	39.133				TAAACCTTCGCAAACCATCC	GCTCAGGAACGAAAATGTCC	Zhou et al. 2016
B10	pPGPseq7H6	40.635	LG02.2	*	Zhonghua 10	CATCCTCACGGGAGTCAGAT	ATACCTACGCGTTGTGGAGC	Ferguson et al. 2004
B10	AGGS2555	41.796				CGTCTCGCTGTCGTCTCTAAAC	CTCTAACGGTTGACTTCGACAA	Huang et al. 2016
B10	AGGS0003	42.482		*	Zhonghua 10	TTTCAAATGCTCAGGAACGA	CATTTATACCTACGCGTTGTGG	Huang et al. 2016
B10	AhTE0586	48.136	LG02.2	*	Zhonghua 10	CATTGTCTCGTTCGCGTTTA	GAACGTGGGGAAAGTCAAAA	Shirasawa et al. 2012
B10	AHGA164181	53.092				GAAAAACGCTAAACCACCTGA	TACTCAACTCGATCCGACCC	Zhou et al. 2016
B10	AHGS1835	56.179	LG02.2	*	Zhonghua 10	GCATTTTAGTGACCCGCAAT	TGGGAGAGGGGCTATGAT	Shirasawa et al. 2012
B10	GM2284	60.097				ACACCCCAAATAGCTTCGTCT	TCCACAACACCAACCTTCTTC	Qin et al. 2012
B10	AGGS1057	60.635		*	Zhonghua 10	TTACCCTTCTCATTCACCTTCC	CGCTCTCATCTCTGACAACAAA	Huang et al. 2016
B10	GA169	68.014				CTCCTTAACAATAAATCGAGTGATGA	CAACCCATTTGCCACCTCTAT	Budiman et al. 2006
B10	AGGS1810	80.685				TCTCAACTCTCAACACTCTTCCA	TTGGAAGTCAAGCATAGGAGAA	Huang et al. 2016
