# Supplementary material for: Development and deployment of a high-density linkage map identified quantitative trait loci for plant height in peanut (Arachis hypogaea L.)
Source: Sci Rep. 2016 Dec 20;6:39478. doi: 10.1038/srep39478 (PMC5171768; doi:10.1038/srep39478)
Supplement: Supplementary Dataset 2 [file srep39478-s3.xls]

## Sheet: Suppl_Data_2
Supplementary Dataset 2. Epistatic interaction between pair-wise QTLs for plant height across three environments
Environment	QTL1	QTL2	P	R2
E2013	qPHA4.1a	qPHA4.1b	0.538402	0.00977965
E2013	qPHA4.1a	qPHA4.1c	0.755714	0.0044012
E2013	qPHA4.1a	qPHA4.1d	0.604967	0.00813876
E2013	qPHA4.1a	qPHA9.1	0.244597	0.01073
E2013	qPHA4.1a	qPHB3.1	0.479777	0.0190788
E2013	qPHA4.1b	qPHA4.1c	0.953152	2.77223e-05
E2013	qPHA4.1b	qPHA4.1d	0.620771	0.00791507
E2013	qPHA4.1b	qPHA9.1	0.108203	0.0208428
E2013	qPHA4.1b	qPHB3.1	0.332675	0.0173179
E2013	qPHA4.1c	qPHA4.1d	0.765032	0.00441729
E2013	qPHA4.1c	qPHA9.1	0.571098	0.00257376
E2013	qPHA4.1c	qPHB3.1	0.352744	0.0162757
E2013	qPHA4.1d	qPHA9.1	0.788651	0.00394937
E2013	qPHA4.1d	qPHB3.1	0.225825	0.0349082
E2013	qPHA9.1	qPHB3.1	0.823106	0.00310987
E2014	qPHA3.2a	qPHA3.2b	0.609044	0.00783997
E2014	qPHA3.2a	qPHA4.2a	0.823604	0.00687791
E2014	qPHA3.2a	qPHA4.2b	0.555698	0.00886247
E2014	qPHA3.2a	qPHB6.2a	0.28476	0.00879675
E2014	qPHA3.2a	qPHB6.2b	0.327022	0.026713
E2014	qPHA3.2a	qPHB6.2c	0.989011	0.000938033
E2014	qPHA3.2b	qPHA4.2a	0.780687	0.00392214
E2014	qPHA3.2b	qPHA4.2b	0.445071	0.00459943
E2014	qPHA3.2b	qPHB6.2a	0.103938	0.0211815
E2014	qPHA3.2b	qPHB6.2b	0.0876641	0.0391199
E2014	qPHA3.2b	qPHB6.2c	0.892243	0.0018226
E2014	qPHA4.2a	qPHA4.2b	0.516767	0.00316734
E2014	qPHA4.2a	qPHB6.2a	0.278984	0.0195977
E2014	qPHA4.2a	qPHB6.2b	0.490036	0.0110831
E2014	qPHA4.2a	qPHB6.2c	0.479688	0.0187928
E2014	qPHA4.2b	qPHB6.2a	0.529636	0.00304622
E2014	qPHA4.2b	qPHB6.2b	0.550567	0.00276892
E2014	qPHA4.2b	qPHB6.2c	0.282941	0.0190905
E2014	qPHB6.2a	qPHB6.2b	0.350249	0.0165146
E2014	qPHB6.2a	qPHB6.2c	0.181442	0.0263166
E2014	qPHB6.2b	qPHB6.2c	0.0482019	0.0605158
E2015	qPHA4.3	qPHB4.3a	0.984111	0.000260392
E2015	qPHA4.3	qPHB4.3b	0.0205338	0.0589075
E2015	qPHA4.3	qPHB6.3a	0.490595	0.0280757
E2015	qPHA4.3	qPHB6.3b	0.538591	0.0167183
E2015	qPHB4.3a	qPHB4.3b	0.0516287	0.0304468
E2015	qPHB4.3a	qPHB6.3a	0.970095	0.000523335
E2015	qPHB4.3a	qPHB6.3b	0.249081	0.0106989
E2015	qPHB4.3b	qPHB6.3a	0.402945	0.0150351
E2015	qPHB4.3b	qPHB6.3b	0.88613	0.00188715
E2015	qPHB6.3a	qPHB6.3b	0.94869	0.00599217
